# Supplementary material for: The Molecular Epidemiological Characteristics and Genetic Diversity of Salmonella Typhimurium in Guangdong, China, 2007–2011
Source: PLoS One. 2014 Nov 7;9(11):e113145. doi: 10.1371/journal.pone.0113145 (PMC4224511; doi:10.1371/journal.pone.0113145)
Supplement: Table S1 — The Salmonella Typhimurium strain information isolated from 1977 to 2002 in this study (Table S1). (XLS) [file pone.0113145.s001.xls]

## Sheet: Sheet2
Strain NO.	Isolate time	Source	aroC	dnaN	hemD	hisD	purE	sucA	thrA	ST
ESS013	2009	Zhuhai	10	19	12	9	5	9	2	34
ESS001	2009	Guangzhou	10	7	12	9	5	9	2	19
ESS011	2009	Guangzhou	10	7	12	9	5	9	2	19
ESS012	2009	Zhuhai	10	7	12	9	5	9	2	19
ESS020	2009	Guangzhou	10	19	12	9	5	9	2	34
ESS021	2009	Guangzhou	18	14	12	9	5	18	21	36
ESS035	2009	Yangjiang	10	7	12	9	5	9	2	19
ESS079	2009	Zhuhai	10	19	12	9	5	9	2	34
ESS101	2009	Zhongshan	10	19	12	9	5	9	2	34
ESS103	2009	Zhuhai	10	19	12	9	5	9	2	34
ESS121	2010	Dongguan	10	19	12	9	5	9	2	34
ESS149	2010	Dongguan	10	19	12	9	5	9	2	34
ESS080	2009	Zhongshan	10	7	12	9	5	9	2	19
ESS167	2010	Dongguan	10	19	12	9	5	9	2	34
ESS168	2010	Dongguan	10	19	12	9	5	9	2	34
ESS174	2010	Dongguan	10	19	12	9	5	9	2	34
ESS109	2009	Yangjiang	10	7	12	9	5	9	2	19
ESS178	2010	Dongguan	10	19	12	9	5	9	2	34
ESS183	2010	Dongguan	10	19	12	9	5	9	2	34
ESS200	2010	Dongguan	10	19	12	9	5	9	2	34
ESS603	2011	Maoming	18	14	12	9	5	18	21	36
ESS203	2010	Dongguan	10	19	12	9	5	9	2	34
ESS128	2010	Zhuhai	10	7	12	9	5	9	2	19
ESS136	2010	Guangzhou	10	7	12	9	5	9	2	19
ESS182	2010	Guangzhou	10	7	12	9	5	9	2	19
ESS184	2010	Zhongshan	10	7	12	9	5	9	2	19
ESS209	2010	Dongguan	10	7	12	9	5	9	2	19
ESS528	2011	Guangzhou	18	14	12	9	5	18	21	36
ESS223	2010	Dongguan	10	19	12	9	5	9	2	34
ESS622	2011	Guangzhou	18	14	12	9	5	18	21	36
ESS235	2010	Dongguan	10	19	12	9	5	9	2	34
ESS236	2010	Dongguan	10	19	12	9	5	9	2	34
ESS241	2010	Dongguan	10	19	12	9	5	9	2	34
ESS275	2010	Dongguan	10	19	12	9	5	9	2	34
ESS221	2010	Zhongshan	10	7	12	9	5	9	2	19
ESS298	2010	Dongguan	10	19	12	9	5	9	2	34
ESS433	2010	Dongguan	10	19	12	9	5	9	2	34
ESS156	2010	Guangzhou	10	19	12	9	5	9	2	34
ESS188	2010	Guangzhou	10	19	12	9	5	9	2	34
ESS189	2010	Guangzhou	10	19	12	9	5	9	2	34
ESS193	2010	Guangzhou	10	19	12	9	5	9	2	34
ESS194	2010	Guangzhou	10	19	12	9	5	9	2	34
ESS195	2010	Guangzhou	10	19	12	9	5	9	2	34
ESS196	2010	Guangzhou	10	19	12	9	5	9	2	34
ESS229	2010	Maoming	10	7	12	9	5	9	2	19
ESS259	2010	Guangzhou	10	7	12	9	5	9	2	19
ESS331	2010	Zhuhai	10	7	12	9	5	9	2	19
ESS197	2010	Guangzhou	10	19	12	9	5	9	2	34
ESS224	2010	Guangzhou	10	19	12	9	5	9	2	34
ESS344	2010	Guangzhou	10	7	12	9	5	9	2	19
GSS057	2007	Guangzhou	10	7	12	9	5	9	9	1782
ESS225	2010	Guangzhou	10	19	12	9	5	9	2	34
ESS348	2010	Zhongshan	10	7	12	9	5	9	2	19
ESS226	2010	Guangzhou	10	19	12	9	5	9	2	34
ESS247	2010	Guangzhou	10	19	12	9	5	9	2	34
ESS286	2010	Guangzhou	10	19	12	9	5	9	2	34
ESS288	2010	Guangzhou	10	19	12	9	5	9	2	34
ESS289	2010	Guangzhou	10	19	12	9	5	9	2	34
ESS292	2010	Guangzhou	10	19	12	9	5	9	2	34
ESS293	2010	Guangzhou	10	19	12	9	5	9	2	34
ESS318	2010	Guangzhou	10	19	12	9	5	9	2	34
ESS357	2010	Guangzhou	10	19	12	9	5	9	2	34
ESS359	2010	Guangzhou	10	19	12	9	5	9	2	34
ESS362	2010	Guangzhou	10	19	12	9	5	9	2	34
ESS363	2010	Guangzhou	10	19	12	9	5	9	2	34
ESS364	2010	Guangzhou	10	19	12	9	5	9	2	34
ESS365	2010	Guangzhou	10	19	12	9	5	9	2	34
ESS366	2010	Guangzhou	10	19	12	9	5	9	2	34
ESS370	2010	Guangzhou	10	19	12	9	5	9	2	34
ESS373	2010	Guangzhou	10	7	12	9	5	9	2	34
ESS379	2010	Guangzhou	10	19	12	9	5	9	2	34
ESS392	2010	Guangzhou	10	19	12	9	5	9	2	34
ESS399	2010	Guangzhou	10	19	12	9	5	9	2	34
ESS423	2010	Guangzhou	10	19	12	9	5	9	2	34
ESS425	2010	Guangzhou	10	19	12	9	5	9	2	34
ESS426	2010	Guangzhou	10	19	12	9	5	9	2	34
ESS429	2010	Guangzhou	10	19	12	9	5	9	2	34
ESS430	2010	Guangzhou	10	19	12	9	5	9	2	34
ESS240	2010	Dongguan	10	19	12	9	5	9	466	1776
ESS138	2010	Jiangmen	10	19	12	9	5	9	2	34
ESS214	2010	Jiangmen	10	19	12	9	5	9	2	34
ESS126	2010	Maoming	10	19	12	9	5	9	2	34
ESS163	2010	Maoming	10	19	12	9	5	9	2	34
ESS172	2010	Maoming	10	19	12	9	5	9	2	34
ESS211	2010	Maoming	10	19	12	9	5	9	2	34
ESS230	2010	Maoming	10	19	12	9	5	9	2	34
ESS262	2010	Maoming	10	19	12	9	5	9	2	34
ESS393	2010	Maoming	10	19	12	9	5	9	2	34
ESS406	2010	Maoming	10	19	12	9	5	9	2	34
ESS439	2010	Shaoguan	10	19	12	9	5	9	2	34
ESS142	2010	Yangjiang	10	19	12	9	5	9	2	34
ESS152	2010	Yangjiang	10	19	12	9	5	9	2	34
ESS164	2010	Yangjiang	10	19	12	9	5	9	2	34
ESS185	2010	Yangjiang	10	19	12	9	5	9	2	34
ESS419	2010	Yangjiang	10	19	12	9	5	9	2	34
ESS435	2010	Yangjiang	10	19	12	9	5	9	2	34
ESS356	2010	Guangzhou	10	7	12	9	5	9	2	19
ESS159	2010	Zhongshan	10	19	12	9	5	9	2	34
ESS169	2010	Zhongshan	10	19	12	9	5	9	2	34
ESS181	2010	Zhongshan	10	19	12	9	5	9	2	34
ESS199	2010	Zhongshan	10	19	12	9	5	9	2	34
ESS212	2010	Zhongshan	10	19	12	9	5	9	2	34
ESS218	2010	Zhongshan	10	19	12	9	5	9	2	34
ESS219	2010	Zhongshan	10	19	12	9	5	9	2	34
ESS232	2010	Zhongshan	10	19	12	9	5	9	2	34
ESS233	2010	Zhongshan	10	19	12	9	5	9	2	34
ESS237	2010	Zhongshan	10	19	12	9	5	9	2	34
ESS238	2010	Zhongshan	10	19	12	9	5	9	2	34
ESS242	2010	Zhongshan	10	19	12	9	5	9	2	34
ESS243	2010	Zhongshan	10	19	12	9	5	9	2	34
ESS271	2010	Zhongshan	10	19	12	9	5	9	2	34
ESS276	2010	Zhongshan	10	19	12	9	5	9	2	34
ESS277	2010	Zhongshan	10	19	12	9	5	9	2	34
ESS296	2010	Zhongshan	10	19	12	9	5	9	2	34
ESS297	2010	Zhongshan	10	19	12	9	5	9	2	34
ESS317	2010	Zhongshan	10	19	12	9	5	9	2	34
ESS325	2010	Zhongshan	10	19	12	9	5	9	2	34
ESS338	2010	Zhongshan	10	19	12	9	5	9	2	34
ESS339	2010	Zhongshan	10	19	12	9	5	9	2	34
ESS342	2010	Zhongshan	10	19	12	9	5	9	2	34
ESS390	2010	Guangzhou	10	7	12	9	5	9	2	19
ESS345	2010	Zhongshan	10	19	12	9	5	9	2	34
ESS500	2011	Zhongshan	10	19	12	9	84	9	2	1779
ESS347	2010	Zhongshan	10	19	12	9	5	9	2	34
ESS352	2010	Zhongshan	10	19	12	9	5	9	2	34
ESS401	2010	Zhongshan	10	7	12	9	458	9	2	1777
ESS378	2010	Zhongshan	10	7	12	9	5	9	2	34
ESS400	2010	Zhongshan	10	19	12	9	5	9	2	34
ESS405	2010	Zhongshan	10	19	12	9	5	9	2	34
ESS540	2011	Yangjiang	10	19	12	9	5	413	2	1780
ESS412	2010	Zhongshan	10	19	12	9	5	9	2	34
ESS421	2010	Zhongshan	10	19	12	9	5	9	2	34
ESS441	2010	Zhongshan	10	19	12	9	5	9	2	34
ESS173	2010	Zhuhai	10	19	12	9	5	9	2	34
ESS202	2010	Zhuhai	10	19	12	9	5	9	2	34
ESS217	2010	Zhuhai	10	19	12	9	5	9	2	34
ESS422	2010	Guangzhou	10	7	12	9	5	9	2	19
ESS245	2010	Zhuhai	10	19	12	9	5	9	2	34
ESS256	2010	Zhuhai	10	19	12	9	5	9	2	34
ESS257	2010	Zhuhai	10	19	12	9	5	9	2	34
ESS656	2011	Guangzhou	18	14	12	9	5	18	2	1781
ESS266	2010	Zhuhai	10	19	12	9	5	9	2	34
ESS330	2010	Zhuhai	10	19	12	9	5	9	2	34
ESS333	2010	Zhuhai	10	19	12	9	5	9	2	34
ESS372	2010	Zhuhai	10	19	12	9	5	9	2	34
ESS442	2010	Zhuhai	10	19	12	9	5	9	2	34
ESS385	2010		10	19	12	9	5	9	2	34
ESS553	2011	Dongguan	10	19	12	9	5	9	2	34
ESS643	2011	Dongguan	10	19	12	9	5	9	2	34
ESS645	2011	Dongguan	10	19	12	9	5	9	2	34
ESS694	2011	Dongguan	10	19	12	9	5	9	2	34
ESS878	2011	Dongguan	10	19	12	9	5	9	2	34
ESS447	2011	Foshan	10	19	12	9	5	9	2	34
ESS457	2011	Foshan	10	19	12	9	5	9	2	34
ESS563	2011	Foshan	10	19	12	9	5	9	2	34
ESS465	2011	Shaoguan	10	7	12	9	5	9	2	19
ESS496	2011	Jiangmen	10	7	12	9	5	9	2	19
ESS510	2011	Guangzhou	10	7	12	9	5	9	2	19
ESS511	2011	Guangzhou	10	7	12	9	5	9	2	19
ESS596	2011	Foshan	10	19	12	9	5	9	2	34
ESS699	2011	Foshan	10	19	12	9	5	9	2	34
ESS717	2011	Foshan	10	19	12	9	5	9	2	34
ESS512	2011	Guangzhou	10	7	12	9	5	9	2	19
ESS745	2011	Foshan	10	19	12	9	5	9	2	34
ESS463	2011	Guangzhou	10	19	12	9	5	9	2	34
ESS468	2011	Guangzhou	10	19	12	9	5	9	2	34
ESS470	2011	Guangzhou	10	19	12	9	5	9	2	34
ESS473	2011	Guangzhou	10	19	12	9	5	9	2	34
ESS477	2011	Guangzhou	10	19	12	9	5	9	2	34
ESS508	2011	Guangzhou	10	19	12	9	5	9	2	34
ESS509	2011	Guangzhou	10	19	12	9	5	9	2	34
ESS529	2011	Guangzhou	10	7	12	9	5	9	2	19
ESS620	2011	Guangzhou	10	19	12	9	5	9	2	34
ESS532	2011	Guangzhou	18	14	12	9	5	18	21	36
ESS621	2011	Guangzhou	10	19	12	9	5	9	2	34
ESS626	2011	Guangzhou	10	19	12	9	5	9	2	34
ESS530	2011	Guangzhou	10	7	12	9	5	9	2	19
ESS674	2011	Guangzhou	10	19	12	9	5	9	2	34
ESS533	2011	Jiangmen	10	7	12	9	5	9	2	19
ESS552	2011	Dongguan	10	7	12	9	5	9	2	19
ESS562	2011	Dongguan	10	7	12	9	5	9	2	19
ESS685	2011	Guangzhou	10	19	12	9	5	9	2	34
ESS702	2011	Guangzhou	10	19	12	9	5	9	2	34
ESS725	2011	Guangzhou	10	19	12	9	5	9	2	34
ESS731	2011	Guangzhou	10	19	12	9	5	9	2	34
ESS732	2011	Guangzhou	10	19	12	9	5	9	2	34
ESS570	2011	Dongguan	10	7	12	9	5	9	2	19
ESS577	2011	Foshan	10	7	12	9	5	9	2	19
ESS579	2011	Dongguan	10	7	12	9	5	9	2	19
ESS684	2011	Yangjiang	10	7	12	9	5	9	2	19
ESS734	2011	Guangzhou	10	19	12	9	5	9	2	34
ESS736	2011	Guangzhou	10	19	12	9	5	9	2	34
ESS757	2011	Guangzhou	10	19	12	9	5	9	2	34
ESS723	2011	Guangzhou	10	7	12	9	5	9	2	19
ESS796	2011	Guangzhou	10	19	12	9	5	9	2	34
ESS797	2011	Guangzhou	10	19	12	9	5	9	2	34
ESS739	2011	Zhuhai	10	7	12	9	5	9	2	19
ESS802	2011	Guangzhou	10	19	12	9	5	9	2	34
ESS807	2011	Guangzhou	10	19	12	9	5	9	2	34
ESS824	2011	Guangzhou	10	19	12	9	5	9	2	34
ESS833	2011	Guangzhou	10	19	12	9	5	9	2	34
ESS861	2011	Guangzhou	10	19	12	9	5	9	2	34
ESS825	2011	Dongguan	10	7	12	9	5	9	2	19
ESS499	2011	Zhongshan	10	7	12	9	84	9	2	1778
ESS864	2011	Guangzhou	10	19	12	9	5	9	2	34
ESS478	2011	Jiangmen	10	19	12	9	5	9	2	34
ESS516	2011	Jiangmen	10	19	12	9	5	9	2	34
ESS506	2011	Maoming	10	19	12	9	5	9	2	34
ESS835	2011	Guangzhou	10	7	12	9	5	9	2	19
ESS856	2011	Maoming	10	7	12	9	5	9	2	19
ESS507	2011	Maoming	10	19	12	9	5	9	2	34
ESS566	2011	Maoming	10	19	12	9	5	9	2	34
ESS586	2011	Maoming	10	19	12	9	5	9	2	34
ESS605	2011	Maoming	10	19	12	9	5	9	2	34
ESS768	2011	Maoming	10	19	12	9	5	9	2	34
ESS842	2011	Maoming	10	19	12	9	5	9	2	34
ESS904	2011	Maoming	10	19	12	9	5	9	2	34
ESS456	2011	Yangjiang	10	19	12	9	5	9	2	34
ESS460	2011	Yangjiang	10	19	12	9	5	9	2	34
ESS461	2011	Yangjiang	10	19	12	9	5	9	2	34
ESS479	2011	Yangjiang	10	19	12	9	5	9	2	34
ESS527	2011	Yangjiang	10	19	12	9	5	9	2	34
ESS549	2011	Yangjiang	10	19	12	9	5	9	2	34
ESS567	2011	Yangjiang	10	19	12	9	5	9	2	34
ESS728	2011	Yangjiang	10	19	12	9	5	9	2	34
ESS874	2011	Foshan	10	7	12	9	5	9	2	19
ESS088	2009	Zhongshan	10	187	12	234	5	9	2	1790
ESS879	2011	Yangjiang	10	19	12	9	5	9	2	34
ESS462	2011	Zhongshan	10	19	12	9	5	9	2	34
ESS483	2011	Zhongshan	10	19	12	9	5	9	2	34
ESS535	2011	Zhongshan	10	19	12	9	5	9	2	34
ESS536	2011	Zhongshan	10	19	12	9	5	9	2	34
ESS538	2011	Zhongshan	10	19	12	9	5	9	2	34
ESS554	2011	Zhongshan	10	19	12	9	5	9	2	34
ESS564	2011	Zhongshan	10	19	12	9	5	9	2	34
ESS587	2011	Zhongshan	10	19	12	9	5	9	2	34
ESS627	2011	Zhongshan	10	19	12	9	5	9	2	34
ESS691	2011	Zhongshan	10	19	12	9	5	9	2	34
ESS709	2011	Zhongshan	10	19	12	9	5	9	2	34
ESS115	2009	Yangjiang	10	19	12	9	5	9	15	1791
ESS898	2011	Guangzhou	10	7	12	9	5	9	2	19
ESS742	2011	Zhongshan	10	19	12	9	5	9	2	34
ESS775	2011	Zhongshan	10	19	12	9	5	9	2	34
ESS779	2011	Zhongshan	10	19	12	9	5	9	2	34
ESS819	2011	Zhongshan	10	19	12	9	5	9	2	34
GSS058	2007	Guangzhou	10	7	12	9	5	9	2	19
ESS486	2011	Zhuhai	10	19	12	9	5	9	2	34
GSS062	2007	Zhanjiang	10	7	12	9	5	9	2	19
ESS568	2011	Zhuhai	10	19	12	9	5	9	2	34
ESS572	2011	Zhuhai	10	19	12	9	5	9	2	34
ESS573	2011	Zhuhai	10	19	12	9	5	9	2	34
ESS589	2011	Zhuhai	10	19	12	9	5	9	2	34
ESS710	2011	Zhuhai	10	19	12	9	5	9	2	34
ESS769	2011	Zhuhai	10	19	12	9	5	9	2	34
ESS814	2011	Zhuhai	10	19	12	9	5	9	2	34
ESS882	2011	Zhuhai	10	19	12	9	5	9	2	34
GSS070	2007	Guangzhou	10	7	12	9	5	9	2	19
ESS885	2011	Zhuhai	10	19	12	9	5	9	2	34
GSS072	2008	Zhanjiang	10	7	12	9	5	9	2	19
GSS075	2008	Guangzhou	10	7	12	9	5	9	2	19
GSS076	2008	Huizhou	10	7	12	9	5	9	2	19
GSS077	2008	Guangzhou	10	7	12	9	5	9	2	19
GSS078	2008	Guangzhou	10	7	12	9	5	9	2	19
GSS015	2007	Guangzhou	10	19	12	9	5	9	2	34
GSS124	2008	Shaoguan	10	7	12	9	5	9	9	1782
GSS114	2008	Zhaoqing	10	7	12	9	5	9	2	19
S128	1977	Foshan	10	7	12	9	5	9	2	19
S138	1977	Foshan	10	7	12	9	5	9	2	19
S147	1977	Foshan	10	7	12	9	5	9	2	19
S166	1983	Zhaoqing	10	7	12	9	5	9	2	19
GSS021	2007	Guangzhou	10	19	12	9	5	9	2	34
GSS035	2007	Guangzhou	10	19	12	9	5	9	2	34
GSS043	2007	Guangzhou	10	19	12	9	5	9	2	34
S181	1983	Guangzhou	10	7	12	9	5	9	2	19
GSS074	2008	Guangzhou	10	19	12	9	5	9	2	34
S186	1983	Zhanjiang	10	7	12	9	5	9	2	19
S291	1991	Guangzhou	10	7	12	9	5	9	2	19
S292	1991	Guangzhou	10	7	12	9	5	9	2	19
S293	1992	Huizhou	10	7	12	9	5	9	2	19
GSS080	2008	Zhaoqing	10	19	12	9	5	9	2	34
S332	1993	Guangzhou	10	7	12	9	5	9	2	19
S340	1993	Guangzhou	10	7	12	9	5	9	2	19
S352	1995	Foshan	10	7	12	9	5	9	2	19
GSS087	2008	Guangzhou	10	19	12	9	5	9	2	34
S353	1995	Foshan	10	7	12	9	5	9	2	19
GSS140	2008	Guangzhou	18	14	12	123	5	18	3	1785
S354	1995	Foshan	10	7	12	9	5	9	2	19
S430	2001	Guangzhou	10	7	12	9	5	9	2	19
S433	2001	Dongguan	10	7	12	9	5	9	2	19
GSS093	2008	Guangzhou	10	19	12	9	5	9	2	34
GSS121	2008	Guangzhou	10	19	12	9	5	9	2	34
S451	1993	Guangzhou	10	7	12	9	5	9	2	19
S467	2002	Dongguan	10	7	12	9	5	9	2	19
S484	2002	Guangzhou	10	7	12	9	5	9	2	19
