# Supplementary material for: The Molecular Epidemiological Characteristics and Genetic Diversity of Salmonella Typhimurium in Guangdong, China, 2007–2011
Source: PLoS One. 2014 Nov 7;9(11):e113145. doi: 10.1371/journal.pone.0113145 (PMC4224511; doi:10.1371/journal.pone.0113145)
Supplement: Table S2 — The information of all the reliable STs of Salmonella Typhimurium on the website ( http://mlst.warwick.ac.uk ). (XLS) [file pone.0113145.s002.xls]

## Sheet: typhimurium
ST	eBurstGroup	YEAR	SEROTYPE	COUNTRY	HOST_DETAILS	STRAIN	SOURCE	OriginalDesignation	HOST	CONTINENT
1746			Typhimurium	China	Human	38	yang-yan		Human	Asia
1748			Typhimurium	China	Human	55	yang-yan		Human	Asia
328	1		Typhimurium	Philippines		2522	Lee Harrison			Asia
19	1	1985	Typhimurium	Germany	Human carrier	3187	Roy Curtiss		Human	Europe
19	1	1985	Typhimurium	Germany	Human carrier	3188	Roy Curtiss		Human	Europe
19	1	1985	Typhimurium	Germany	Human carrier	3189	Roy Curtiss		Human	Europe
19	1	1985	Typhimurium	Germany	Human carrier	3190	Roy Curtiss		Human	Europe
19	1	1985	Typhimurium	Germany	Human carrier	3192	Roy Curtiss		Human	Europe
19	1	1985	Typhimurium	Germany	Human carrier	3193	Roy Curtiss		Human	Europe
19	1	1985	Typhimurium	Germany	Human carrier	3194	Roy Curtiss		Human	Europe
19	1	1985	Typhimurium	Germany	Human carrier	3195	Roy Curtiss		Human	Europe
19	1	1985	Typhimurium	Germany	Human carrier	3196	Roy Curtiss		Human	Europe
19	1	1985	Typhimurium	Germany	Human carrier	3197	Roy Curtiss		Human	Europe
19	1	1985	Typhimurium	Germany	Human carrier	3198	Roy Curtiss		Human	Europe
19	1	1985	Typhimurium	Germany	Human carrier	3199	Roy Curtiss		Human	Europe
19	1	1985	Typhimurium	Germany	Human carrier	3200	Roy Curtiss		Human	Europe
313	1	2003	Typhimurium	Kenya	Human	5521	R. Kingsley (Sanger)		Human	Africa
313	1	2003	Typhimurium	Kenya	Human	5575	R. Kingsley (Sanger)		Human	Africa
313	1	2003	Typhimurium	Kenya	Human	5576	R. Kingsley (Sanger)		Human	Africa
313	1	2003	Typhimurium	Kenya	Human	5577	R. Kingsley (Sanger)		Human	Africa
19	1	2003	Typhimurium	Kenya	Human	5578	R. Kingsley (Sanger)		Human	Africa
313	1	2003	Typhimurium	Kenya	Human	5579	R. Kingsley (Sanger)		Human	Africa
394	1	2004	Typhimurium	Kenya	Human	5580	R. Kingsley (Sanger)		Human	Africa
313	1	2003	Typhimurium	Kenya	Human	5581	R. Kingsley (Sanger)		Human	Africa
313	1	2003	Typhimurium	Kenya	Human	5582	R. Kingsley (Sanger)		Human	Africa
313	1	2003	Typhimurium	Kenya	Human	5597	R. Kingsley (Sanger)		Human	Africa
19	1	2003	Typhimurium	Kenya	Human	5632	R. Kingsley (Sanger)		Human	Africa
19	1	2003	Typhimurium	Kenya	Human	5634	R. Kingsley (Sanger)		Human	Africa
19	1	2003	Typhimurium	Kenya	Human	5647	R. Kingsley (Sanger)		Human	Africa
313	1	2004	Typhimurium	Kenya	Human	5912	R. Kingsley (Sanger)		Human	Africa
313	1	2003	Typhimurium	Kenya	Human	5964	R. Kingsley (Sanger)		Human	Africa
19	1		Typhimurium	Denmark	Human	18284	SSI	D1057	Human	Europe
34	1	2007	Typhimurium monophasic	France	Human	2537-07-01	Institut Pasteur (F.-X. Weill)		Human	Europe
19	1	2002	Typhimurium	France	Human	3830-02-01	Institut Pasteur (S. Brisse)		Human	Europe
19	1	2007	Typhimurium monophasic	France	Human	4202-07-01	Institut Pasteur (F.-X. Weill)		Human	Europe
36	138	2005	Typhimurium	Thailand	Human	4382-06-01	Institut Pasteur (F.-X. Weill)		Human	Asia
19	1	2007	Typhimurium monophasic	France	Human	4489-07-01	Institut Pasteur (F.-X. Weill)		Human	Europe
19	1	2007	Typhimurium monophasic	France	Human	4640-07-01	Institut Pasteur (F.-X. Weill)		Human	Europe
19	1	2002	Typhimurium	France	Human	5196-02-01	Institut Pasteur (S. Brisse)		Human	Europe
34	1	2007	Typhimurium monophasic	France	Human	5354-07-01	Institut Pasteur (F.-X. Weill)		Human	Europe
19	1	2002	Typhimurium	France	Human	5764-02-01	Institut Pasteur (S. Brisse)		Human	Europe
159	1	2002	Typhimurium	France		6056-02-01	Institut Pasteur (S. Brisse)			Europe
34	1	2007	Typhimurium monophasic	France	Human	6610-07-01	Institut Pasteur (F.-X. Weill)		Human	Europe
34	1	2007	Typhimurium monophasic	France	Human	7350-07-01	Institut Pasteur (F.-X. Weill)		Human	Europe
34	1	2007	Typhimurium monophasic	France	Human	7741-07-01	Institut Pasteur (F.-X. Weill)		Human	Europe
34	1	2007	Typhimurium monophasic	France	Human	8113-07-01	Institut Pasteur (F.-X. Weill)		Human	Europe
34	1	2006	Typhimurium	Thailand	Human	9026-06-01	Institut Pasteur (F.-X. Weill)		Human	Asia
19	1	2004	Typhimurium	France	Human	9498-04-01	Institut Pasteur (S. Brisse)		Human	Europe
34	1	2000	Typhimurium	Denmark		7210604	DVI	33341		Europe
19	1	2000	Typhimurium	Denmark		7220245	DVI	991523		Europe
19	1	1995	Typhimurium	Denmark		9521676	DVI	14869		Europe
19	1	1996	Typhimurium	Denmark		9610963	DVI	17047		Europe
19	1	1997	Typhimurium	Denmark		9722288	DVI	22260		Europe
19	1	1999	Typhimurium	Denmark	Swine	9924828	DVI	33006	Swine	Europe
35	1	1999	Typhimurium	Denmark	Human	9953917	SSI	D1055	Human	Europe
19	1	1999	Typhimurium	Denmark	Human	9961401	SSI	D1054	Human	Europe
19	1	2008	Typhimurium	Netherlands		1090800069	X. Huijsden (RIVM)		Human	Europe
19	1	2008	Typhimurium	Netherlands		1090801393	X. Huijsden (RIVM)		Swine	Europe
19	1	2008	Typhimurium	Netherlands		1090801421	X. Huijsden (RIVM)		Swine	Europe
19	1	2009	Typhimurium	Netherlands		1090900043	X. Huijsden (RIVM)		Human	Europe
213	1	2009	Typhimurium	Netherlands		1090900095	X. Huijsden (RIVM)		Human	Europe
128	1	2001	Typhimurium	France	Pigeon	01_1639	Institut Pasteur (S. Brisse)		Avian	Europe
34	1	2001	Typhimurium	Germany	Gecko	01-00493-1	R. Helmuth		Reptile	Europe
34	1	2001	Typhimurium monophasic	Germany		01-02361	W. Rabsch (Robert Koch-Institut, Wernigerode)		Human	Europe
19	1	2001	Typhimurium	Denmark	Human	0110F7002	E. Litrup, SSI		Human	Europe
376	1	2001	Typhimurium	Denmark	Human	0110H11585	E. Litrup, SSI		Human	Europe
19	1	2001	Typhimurium	Denmark	Human	0110R3988	E. Litrup, SSI		Human	Europe
19	1	2001	Typhimurium	Denmark	Human	0111H24126	E. Litrup, SSI		Human	Europe
19	1	2001	Typhimurium	Denmark	Human	0111M12249	E. Litrup, SSI		Human	Europe
19	1	2001	Typhimurium	Denmark	Human	0112F28702	E. Litrup, SSI		Human	Europe
19	1	2001	Typhimurium	Denmark	Human	0112F33212	E. Litrup, SSI		Human	Europe
34	1	2002	Typhimurium monophasic	Germany	Food	02-00225	W. Rabsch (Robert Koch-Institut, Wernigerode)		Food	Europe
19	1	2002	Typhimurium	Denmark	Human	0201H32554	E. Litrup, SSI		Human	Europe
34	1	2002	Typhimurium monophasic	Germany		02-02704	W. Rabsch (Robert Koch-Institut, Wernigerode)		Swine	Europe
19	1	2002	Typhimurium	Denmark	Human	0202F44678	E. Litrup, SSI		Human	Europe
34	1	2002	Typhimurium monophasic	Germany		02-04189	W. Rabsch (Robert Koch-Institut, Wernigerode)		Human	Europe
19	1	2002	Typhimurium	Denmark	Human	0205R4381	E. Litrup, SSI		Human	Europe
34	1	2002	Typhimurium monophasic	Germany		02-06979	W. Rabsch (Robert Koch-Institut, Wernigerode)		Human	Europe
19	1	2002	Typhimurium	Denmark	Human	0207M72344	E. Litrup, SSI		Human	Europe
35	1	2002	Typhimurium	Denmark	Human	0207T9764	E. Litrup, SSI		Human	Europe
19	1	2002	Typhimurium	Denmark	Human	0208F10996	E. Litrup, SSI		Human	Europe
34	1	2002	Typhimurium	Denmark	Human	0209H16582	E. Litrup, SSI		Human	Europe
19	1	2002	Typhimurium	Denmark	Human	0210F37188	E. Litrup, SSI		Human	Europe
19	1	2002	Typhimurium	Denmark	Human	0210H31581	E. Litrup, SSI		Human	Europe
19	1	2002	Typhimurium	Denmark	Human	0210M16322	E. Litrup, SSI		Human	Europe
19	1	2002	Typhimurium	Denmark	Human	0211F40143	E. Litrup, SSI		Human	Europe
34	1	2002	Typhimurium	France	Human	02-1335	Institut Pasteur (F.-X. Weill)		Human	Europe
19	1	2002	Typhimurium	France	Human	02-1721	Institut Pasteur (S. Brisse)		Human	Europe
19	1	2002	Typhimurium	France	Human	02-411	Institut Pasteur (S. Brisse)		Human	Europe
34	1	2003	Typhimurium monophasic	Germany		03-04672	W. Rabsch (Robert Koch-Institut, Wernigerode)		Human	Europe
34	1	2003	Typhimurium monophasic	Germany		03-07647	W. Rabsch (Robert Koch-Institut, Wernigerode)		Human	Europe
128	1	2004	Typhimurium	France	Pigeon	04_8811	Institut Pasteur (S. Brisse)		Avian	Europe
19	1	2004	Typhimurium	France	Pigeon	04_8812	Institut Pasteur (S. Brisse)		Avian	Europe
19	1	2004	Typhimurium	Germany	Snake	04-00449	R. Helmuth		Reptile	Europe
34	1	2004	Typhimurium monophasic	Germany		04-03048	W. Rabsch (Robert Koch-Institut, Wernigerode)		Human	Europe
34	1	2004	Typhimurium monophasic	Denmark	Human	0404R5628	E. Litrup, SSI		Human	Europe
34	1	2004	Typhimurium monophasic	Germany		04-05579	W. Rabsch (Robert Koch-Institut, Wernigerode)		Human	Europe
19	1	2004	Typhimurium	France	Human	04-302	Institut Pasteur (S. Brisse)		Human	Europe
34	1	2005	Typhimurium monophasic	Germany		05-03202	W. Rabsch (Robert Koch-Institut, Wernigerode)		Human	Europe
34	1	2005	Typhimurium monophasic	Germany		05-05015	W. Rabsch (Robert Koch-Institut, Wernigerode)		Human	Europe
19	1	2005	Typhimurium	Denmark	Human	0506H32341	E. Litrup, SSI		Human	Europe
19	1	2005	Typhimurium	Denmark	Human	0509R6852	E. Litrup, SSI		Human	Europe
19	1	2005	Typhimurium	Denmark	Human	0511R7026	E. Litrup, SSI		Human	Europe
36	138	2005	Typhimurium	Malaysia	Human	05-572	Institut Pasteur (F.-X. Weill)		Human	Asia
34	1	2006	Typhimurium monophasic	Germany		06-01900	W. Rabsch (Robert Koch-Institut, Wernigerode)		Human	Europe
34	1	2006	Typhimurium monophasic	Denmark	Human	0601T13497	E. Litrup, SSI		Human	Europe
34	1	2006	Typhimurium monophasic	Germany		06-02869	W. Rabsch (Robert Koch-Institut, Wernigerode)		Human	Europe
34	1	2006	Typhimurium monophasic	Germany		06-02871	W. Rabsch (Robert Koch-Institut, Wernigerode)		Human	Europe
34	1	2006	Typhimurium monophasic	Germany		06-02920	W. Rabsch (Robert Koch-Institut, Wernigerode)		Human	Europe
34	1	2006	Typhimurium monophasic	Germany		06-02921	W. Rabsch (Robert Koch-Institut, Wernigerode)		Human	Europe
34	1	2006	Typhimurium monophasic	Germany		06-02925	W. Rabsch (Robert Koch-Institut, Wernigerode)		Human	Europe
34	1	2006	Typhimurium monophasic	Germany		06-02939	W. Rabsch (Robert Koch-Institut, Wernigerode)		Human	Europe
34	1	2006	Typhimurium monophasic	Luxembourg		06-05079	W. Rabsch (Robert Koch-Institut, Wernigerode)		Human	Europe
34	1	2006	Typhimurium monophasic	Luxembourg		06-05080	W. Rabsch (Robert Koch-Institut, Wernigerode)		Human	Europe
34	1	2006	Typhimurium monophasic	Luxembourg		06-05084	W. Rabsch (Robert Koch-Institut, Wernigerode)		Swine	Europe
34	1	2006	Typhimurium monophasic	Denmark	Human	0607H8557	E. Litrup, SSI		Human	Europe
34	1	2006	Typhimurium monophasic	Luxembourg	Food	06-08974	W. Rabsch (Robert Koch-Institut, Wernigerode)		Food	Europe
34	1	2007	Typhimurium monophasic	France	Human	07-0169	Institut Pasteur (F.-X. Weill)		Human	Europe
19	1	2007	Typhimurium monophasic	Denmark	Human	0704W66075	E. Litrup, SSI		Human	Europe
34	1	2007	Typhimurium monophasic	France	Human	07-0565	Institut Pasteur (F.-X. Weill)		Human	Europe
34	1	2007	Typhimurium monophasic	Germany		07-08053	W. Rabsch (Robert Koch-Institut, Wernigerode)		Human	Europe
34	1	2007	Typhimurium monophasic	France	Human	07-0838	Institut Pasteur (F.-X. Weill)		Human	Europe
34	1	2007	Typhimurium monophasic	Reunion Island	Human	07-1182	Institut Pasteur (F.-X. Weill)		Human	Indian Subcontinent
34	1	2007	Typhimurium monophasic	France	Human	07-1777	Institut Pasteur (F.-X. Weill)		Human	Europe
34	1	2008	Typhimurium monophasic	Germany	Swine	08/01153	John Wain		Swine	Europe
34	1	2008	Typhimurium monophasic	Germany		08-00140	W. Rabsch (Robert Koch-Institut, Wernigerode)		Human	Europe
19	1	2008	Typhimurium monophasic	USA		08-00265	W. Rabsch (Robert Koch-Institut, Wernigerode)			North America
34	1	2008	Typhimurium monophasic	Germany		08-02580	W. Rabsch (Robert Koch-Institut, Wernigerode)		Human	Europe
34	1	2008	Typhimurium monophasic	Germany		08-02853	W. Rabsch (Robert Koch-Institut, Wernigerode)		Human	Europe
34	1	2008	Typhimurium monophasic	Germany		08-02862	W. Rabsch (Robert Koch-Institut, Wernigerode)		Human	Europe
34	1	2008	Typhimurium monophasic	Germany	Food	08-03507	W. Rabsch (Robert Koch-Institut, Wernigerode)		Food	Europe
34	1	2008	Typhimurium monophasic	Germany		08-03972	W. Rabsch (Robert Koch-Institut, Wernigerode)		Human	Europe
34	1	2008	Typhimurium monophasic	Germany		08-04412	W. Rabsch (Robert Koch-Institut, Wernigerode)		Human	Europe
34	1	2008	Typhimurium monophasic	Germany		08-04413	W. Rabsch (Robert Koch-Institut, Wernigerode)		Human	Europe
34	1	2008	Typhimurium monophasic	Germany		08-05217	W. Rabsch (Robert Koch-Institut, Wernigerode)		Human	Europe
34	1	2008	Typhimurium monophasic	Austria		08-06221	W. Rabsch (Robert Koch-Institut, Wernigerode)		Human	Europe
34	1	2008	Typhimurium monophasic	Austria		08-06655	W. Rabsch (Robert Koch-Institut, Wernigerode)		Human	Europe
34	1	2008	Typhimurium monophasic	Austria		08-06658	W. Rabsch (Robert Koch-Institut, Wernigerode)		Human	Europe
34	1	2008	Typhimurium monophasic	Germany		08-06777	W. Rabsch (Robert Koch-Institut, Wernigerode)		Human	Europe
34	1	2008	Typhimurium monophasic	Germany		08-07522	W. Rabsch (Robert Koch-Institut, Wernigerode)		Human	Europe
19	1	1998	Typhimurium monophasic	Spain		08-07558	W. Rabsch (Robert Koch-Institut, Wernigerode)		Human	Europe
34	1	2009	Typhimurium monophasic	Germany		09-00008	W. Rabsch (Robert Koch-Institut, Wernigerode)		Human	Europe
34	1	2009	Typhimurium monophasic	Germany		09-00013	W. Rabsch (Robert Koch-Institut, Wernigerode)		Human	Europe
19	1	2009	Typhimurium monophasic	Germany		09-00042	W. Rabsch (Robert Koch-Institut, Wernigerode)		Human	Europe
19	1	2004	Typhimurium	Portugal	Human	1046/04	P. Antunes		Human	Europe
34	1	2007	Typhimurium monophasic	Portugal	Faeces	115/07	Antunes P.		Human	Europe
19	1		Typhimurium			11K	Institut Pasteur (F.-.X. Weill, S. Brisse)
19	1		Typhimurium			13K	Institut Pasteur (F.-.X. Weill, S. Brisse)
19	1	2010	Typhimurium monophasic	Portugal	Faeces	143/10	Antunes P.		Human	Europe
19	1	2004	Typhimurium	Portugal	Human	145/04	P. Antunes		Human	Europe
19	1	2008	Typhimurium	Benin	Water	158 KAK-11	Alexandra Uesbeck		Environment	Africa
513	243	2008	Typhimurium	Benin	Water	160 KAK-Z	Alexandra Uesbeck		Environment	Africa
19	1	2008	Typhimurium	Benin	Water	166 KAK-11	Alexandra Uesbeck		Environment	Africa
19	1	2003	Typhimurium	Portugal	Human	169/03	P. Antunes		Human	Europe
19	1	2008	Typhimurium	Benin	Human	172 st.4	Alexandra Uesbeck		Human	Africa
19	1	2004	Typhimurium monophasic	Portugal	Human	174/04	P. Antunes		Human	Europe
19	1	2008	Typhimurium	Benin	Human	197 st.67	Alexandra Uesbeck		Human	Africa
1805	243	2010	Typhimurium	France		2010/01837	Institut Pasteur,F.-X. Weill		Human	Europe
19	1		Typhimurium			209K	Institut Pasteur (F.-.X. Weill, S. Brisse)
19	1	1978	Typhimurium	Brazil	Sewage	2376_78	Institut Pasteur (S. Brisse)		Environment	South America
19	1	1978	Typhimurium	Brazil		2574_78	Institut Pasteur (S. Brisse)			South America
19	1	2009	Typhimurium monophasic	Portugal	Faeces	273/09	Antunes P.		Human	Europe
19	1	1979	Typhimurium	Norway	Human	2799_79	Institut Pasteur (S. Brisse)		Human	Europe
19	1	2006	Typhimurium monophasic	Portugal	Faeces	292/06	Antunes P.		Human	Europe
19	1	2007	Typhimurium monophasic	Italy	Human	35/7/07	John Wain		Human	Europe
19	1	2006	Typhimurium monophasic	Portugal	Faeces	36/06	Antunes P.		Human	Europe
313	1	2000	Typhimurium	Kenya	Human	36-97	R. Kingsley (Sanger)		Human	Africa
19	1	2000	Typhimurium	Kenya	Human	37-62	R. Kingsley (Sanger)		Human	Africa
313	1	2000	Typhimurium	Kenya	Human	38-31	R. Kingsley (Sanger)		Human	Africa
19	1	2000	Typhimurium	Kenya	Human	41-91	R. Kingsley (Sanger)		Human	Africa
313	1	2000	Typhimurium	Kenya	Human	42-46	R. Kingsley (Sanger)		Human	Africa
19	1	2002	Typhimurium monophasic	Portugal	Human	459/02	P. Antunes		Human	Europe
19	1	1949	Typhimurium	USA	Human	49-1394	S. Porwollik		Human	North America
19	1	1949	Typhimurium	USA	Swine	49-1833	S. Porwollik		Swine	North America
313	1	2004	Typhimurium	Portugal	Human	492/04	P. Antunes		Human	Europe
137	1	1949	Typhimurium	USA	Human	49-2637	S. Porwollik		Human	North America
34	1	2009	Typhimurium monophasic	Portugal	Faeces	503/09	Antunes P.		Human	Europe
19	1	2010	Typhimurium monophasic	Portugal	Faeces	58/10	Antunes P.		Human	Europe
34	1	2010	Typhimurium monophasic	Portugal	Faeces	74/10	Antunes P.		Human	Europe
19	1	2007	Typhimurium monophasic	Portugal	Faeces	748/07	Antunes P.		Human	Europe
513	243	2004	Typhimurium	Benin	Water	77,SAN-4	Alexandra Uesbeck		Environment	Africa
513	243	2004	Typhimurium	Benin	Water	89 TIR-8	Alexandra Uesbeck		Environment	Africa
513	243	2004	Typhimurium	Benin	Water	90 TIR-9	Alexandra Uesbeck		Environment	Africa
34	1	2007	Typhimurium monophasic	Portugal	Faeces	961/07	Antunes P.		Human	Europe
19	1	1998	Typhimurium	Germany	Reptile	98-02312	R. Helmuth		Reptile	Europe
19	1	1998	Typhimurium	Germany	Python	98-04017	R. Helmuth		Reptile	Europe
19	1	1999	Typhimurium monophasic	Germany	Bronze Turkey	99-01525	R. Helmuth		Avian	Europe
19	1	1999	Typhimurium	Germany	Tortoise	99-03089	R. Helmuth		Reptile	Europe
19	1	2009	Typhimurium	Korea		9964/09	Institut Pasteur (F.-.X. Weill, S. Brisse)			Asia
19	1	1890	Typhimurium	Germany		9K	Institut Pasteur (S. Brisse)			Europe
313	1	1997	Typhimurium	Malawi	Human	A018	R. Kingsley (Sanger)		Human	Africa
313	1	1997	Typhimurium	Malawi	Human	A082	R. Kingsley (Sanger)		Human	Africa
313	1	1997	Typhimurium	Malawi	Human	A130	R. Kingsley (Sanger)		Human	Africa
313	1	2001	Typhimurium	Malawi	Human	A13198	R. Kingsley (Sanger)		Human	Africa
313	1	2001	Typhimurium	Malawi	Human	A13212	R. Kingsley (Sanger)		Human	Africa
313	1	2002	Typhimurium	Malawi	Human	A16083	R. Kingsley (Sanger)		Human	Africa
313	1	2003	Typhimurium	Malawi	Human	A24906	R. Kingsley (Sanger)		Human	Africa
313	1	2003	Typhimurium	Malawi	Human	A24910	R. Kingsley (Sanger)		Human	Africa
313	1	2003	Typhimurium	Malawi	Human	A24924	R. Kingsley (Sanger)		Human	Africa
313	1	2004	Typhimurium	Malawi	Human	A32751	R. Kingsley (Sanger)		Human	Africa
313	1	2004	Typhimurium	Malawi	Human	A32773	R. Kingsley (Sanger)		Human	Africa
313	1	2004	Typhimurium	Malawi	Human	A32793	R. Kingsley (Sanger)		Human	Africa
313	1	1998	Typhimurium	Malawi	Human	A357	R. Kingsley (Sanger)		Human	Africa
19	1		Typhimurium	Germany		A36	S. Porwollik			Europe
313	1	1999	Typhimurium	Malawi	Human	A3800	R. Kingsley (Sanger)		Human	Africa
313	1	2005	Typhimurium	Malawi	Human	A38589	R. Kingsley (Sanger)		Human	Africa
313	1	2005	Typhimurium	Malawi	Human	A38596	R. Kingsley (Sanger)		Human	Africa
313	1	2006	Typhimurium	Malawi	Human	A39051	R. Kingsley (Sanger)		Human	Africa
313	1	2006	Typhimurium	Malawi	Human	A39129	R. Kingsley (Sanger)		Human	Africa
313	1	2006	Typhimurium	Malawi	Human	A39155	R. Kingsley (Sanger)		Human	Africa
313	1	1999	Typhimurium	Malawi	Human	A4283	R. Kingsley (Sanger)		Human	Africa
313	1	1999	Typhimurium	Malawi	Human	A4447	R. Kingsley (Sanger)		Human	Africa
313	1	1998	Typhimurium	Malawi	Human	A665	R. Kingsley (Sanger)		Human	Africa
313	1	1998	Typhimurium	Malawi	Human	A680	R. Kingsley (Sanger)		Human	Africa
213	1	2000	Typhimurium	Northern Ireland	Faeces	AH_00/5555	J. Moore (Belfast City Hospital)		Human	Europe
19	1	2000	Typhimurium	Northern Ireland	Faeces	AH_00/5714	J. Moore (Belfast City Hospital)		Human	Europe
19	1	2000	Typhimurium	Northern Ireland	Faeces	AH_00/5717	J. Moore (Belfast City Hospital)		Human	Europe
19	1	1999	Typhimurium	Northern Ireland	Faeces	AH_99/4723	J. Moore (Belfast City Hospital)		Human	Europe
128	1		Typhimurium	USA		AH54	S. Porwollik			North America
19	1	1948	Typhimurium			ATCC 700720	S. Porwollik
19	1		Typhimurium			ATCC14028	ATCC
19	1	2008	Typhimurium	Benin		AU214 st165	A. Uesbeck		Human	Africa
19	1	2006	Typhimurium	Northern Ireland		BD-DU-2006-08-000462	S. Strain (AFBINI)		Bovine	Europe
19	1	2008	Typhimurium	Northern Ireland		BD-DU-2008-05-000473	S. Strain (AFBINI)		Swine	Europe
128	1	2007	Typhimurium	Northern Ireland	Pigeon	BD-OM-2007-08-004084	S. Strain (AFBINI)		Avian	Europe
19	1	2003	Typhimurium	Portugal	Human	Bio223H	P. Antunes		Human	Europe
19	1	2004	Typhimurium	Portugal	Human	Bio282	P. Antunes		Human	Europe
19	1	2004	Typhimurium	Portugal	Human	Bio318	P. Antunes		Human	Europe
19	1	2004	Typhimurium	Portugal		Bio330	P. Antunes			Europe
313	1	2005	Typhimurium	Malawi	Human	C13184	R. Kingsley (Sanger)		Human	Africa
19	1	2004	Typhimurium	Portugal	Food	C17	P. Antunes		Food	Europe
313	1	2000	Typhimurium	Malawi	Human	C2110	R. Kingsley (Sanger)		Human	Africa
313	1	2000	Typhimurium	Malawi	Human	C2167	R. Kingsley (Sanger)		Human	Africa
313	1	2000	Typhimurium	Malawi	Human	C2364	R. Kingsley (Sanger)		Human	Africa
19	1	2006	Typhimurium monophasic	Portugal	Swine	C7.5	P. Antunes		Swine	Europe
36	138	2007	Typhimurium	Taiwan		CA07.169	Chien-Shun (CDC, Taiwan)		Human	Asia
19	1	2008	Typhimurium	Taiwan		CB08.064	Chien-Shun (CDC, Taiwan)		Human	Asia
36	138	2004	Typhimurium	Taiwan		CC04.036	Chien-Shun (CDC, Taiwan)		Human	Asia
19	1	2005	Typhimurium	Taiwan		CC05.127	Chien-Shun (CDC, Taiwan)		Human	Asia
19	1	2003	Typhimurium	Taiwan	Swine	CC5006	John Wain		Swine	Asia
19	1	2004	Typhimurium	Taiwan	Swine	CC5007	John Wain		Swine	Asia
36	138	2005	Typhimurium monophasic	Taiwan	Turtle	CCC_Chi2203-2	Chien-Shun (CDC, Taiwan)		Reptile	Asia
36	138	2005	Typhimurium monophasic	Taiwan	Turtle	CCC_Chi2215	Chien-Shun (CDC, Taiwan)		Reptile	Asia
36	138	2005	Typhimurium monophasic	Taiwan	Turtle	CCC_Chi2217	Chien-Shun (CDC, Taiwan)		Reptile	Asia
36	138	2005	Typhimurium monophasic	Taiwan	Turtle	CCC_Chi2218	Chien-Shun (CDC, Taiwan)		Reptile	Asia
36	138	2005	Typhimurium monophasic	Taiwan	Turtle	CCC_Chi2219	Chien-Shun (CDC, Taiwan)		Reptile	Asia
36	138	2005	Typhimurium monophasic	Taiwan	Turtle	CCC_Chi2220	Chien-Shun (CDC, Taiwan)		Reptile	Asia
36	138	2005	Typhimurium monophasic	Taiwan	Turtle	CCC_Chi2245	Chien-Shun (CDC, Taiwan)		Reptile	Asia
36	138	2005	Typhimurium monophasic	Taiwan	Turtle	CCC_Chi2248-2	Chien-Shun (CDC, Taiwan)		Reptile	Asia
36	138	2005	Typhimurium	Taiwan	Turtle	CCC_J3	Chien-Shun (CDC, Taiwan)		Reptile	Asia
99	1	2007	Typhimurium	Taiwan		CE07.052	Chien-Shun (CDC, Taiwan)		Human	Asia
328	1	2005	Typhimurium	Taiwan		CG05.245	Chien-Shun (CDC, Taiwan)		Human	Asia
36	138	2006	Typhimurium	Taiwan		CG06.235	Chien-Shun (CDC, Taiwan)		Human	Asia
19	1	2008	Typhimurium	Taiwan		CG08.002	Chien-Shun (CDC, Taiwan)		Human	Asia
99	1	2007	Typhimurium	Taiwan		CH07.016	Chien-Shun (CDC, Taiwan)		Human	Asia
19	1	2007	Typhimurium	Taiwan		CI07.060	Chien-Shun (CDC, Taiwan)		Human	Asia
1654	1	2000	Typhimurium	Austria	snake	CK_00/00000321	C. Kornschober (Austria)		Reptile	Europe
19	1	1996	Typhimurium	Austria	snake	CK_96/00012556	C. Kornschober (Austria)		Reptile	Europe
19	1	1973	Typhimurium non-motile			CN 10-73	Institut Pasteur (S. Brisse)
19	1	2007	Typhimurium	China	Human	CQ07013	Biao Kan		Human	Asia
313	1	2001	Typhimurium	Malawi	Human	D11578	R. Kingsley (Sanger)		Human	Africa
313	1	2002	Typhimurium	Malawi	Human	D14916	R. Kingsley (Sanger)		Human	Africa
313	1	2002	Typhimurium	Malawi	Human	D15040	R. Kingsley (Sanger)		Human	Africa
313	1	2004	Typhimurium	Malawi	Human	D23580	R. Kingsley (Sanger)		Human	Africa
313	1		Typhimurium	India	Human	D3581	John Wain		Human	Asia
19	1	2006	Typhimurium	Ireland		DP_O21	D. Prendergast (DAFF)		Swine	Europe
19	1	2006	Typhimurium	Ireland		DP_P34	D. Prendergast (DAFF)		Swine	Europe
19	1	2006	Typhimurium	Ireland		DP_P40	D. Prendergast (DAFF)		Environment	Europe
19	1	2006	Typhimurium monophasic	Ireland		DP_T68	D. Prendergast (DAFF)			Europe
19	1	2006	Typhimurium monophasic	Ireland		DP_T69	D. Prendergast (DAFF)			Europe
19	1	2006	Typhimurium monophasic	Ireland		DP_T70	D. Prendergast (DAFF)			Europe
34	1	2007	Typhimurium monophasic	Portugal	Swine Feed	E2.5	Antunes P.		Feed	Europe
19	1	2007	Typhimurium	Portugal	Swine	E32.2	P. Antunes		Swine	Europe
34	1	2007	Typhimurium monophasic	Portugal	Manure	E34.1	Antunes P.		Swine	Europe
313	1	2007	Typhimurium	Taiwan		EA07.002	Chien-Shun (CDC, Taiwan)		Human	Asia
19	1	2004	Typhimurium	Taiwan		EB04.037	Chien-Shun (CDC, Taiwan)		Human	Asia
19	1	2003	Typhimurium	Canada	Swine	GA1308-TB	S. Quessy		Swine	North America
19	1	2003	Typhimurium	Canada	Swine	GA1321-RM	S. Quessy		Swine	North America
19	1	2003	Typhimurium	Canada	Swine	GA1325-RM	S. Quessy		Swine	North America
19	1	2003	Typhimurium	Canada	Swine	GA1546-TB	S. Quessy		Swine	North America
19	1	2003	Typhimurium	Canada	Swine	GA1629-TB	S. Quessy		Swine	North America
19	1	2003	Typhimurium	Canada	Swine	GA1637-TB	S. Quessy		Swine	North America
19	1	2003	Typhimurium	Canada	Swine	GA1641-RB	S. Quessy		Swine	North America
19	1	2003	Typhimurium	Canada	Swine	GA1761-RB	S. Quessy		Swine	North America
19	1	2003	Typhimurium	Canada	Swine	GA3534RB	S. Quessy		Swine	North America
19	1	2003	Typhimurium	Canada	Swine	GA3554-RB	S. Quessy		Swine	North America
19	1	2003	Typhimurium	Canada	Swine	GA3581-TB	S. Quessy		Swine	North America
19	1	2003	Typhimurium	Canada	Swine	GA3582-TB	S. Quessy		Swine	North America
19	1	2003	Typhimurium	Canada	Swine	GA3588-TM	S. Quessy		Swine	North America
19	1	2003	Typhimurium	Canada	Swine	GA3596-RB	S. Quessy		Swine	North America
19	1	2003	Typhimurium	Canada	Swine	GA3763-TB	S. Quessy		Swine	North America
19	1	2003	Typhimurium	Canada	Swine	GA3767-RM	S. Quessy		Swine	North America
19	1	2003	Typhimurium	Canada	Swine	GA3777-RB	S. Quessy		Swine	North America
19	1	2003	Typhimurium	Canada	Swine	GA3782-RB	S. Quessy		Swine	North America
19	1	2003	Typhimurium	Canada	Swine	GA3783-TB	S. Quessy		Swine	North America
19	1	2003	Typhimurium	Canada	Swine	GA3786TB	S. Quessy		Swine	North America
19	1	2003	Typhimurium	Canada	Swine	GA3843-TB	S. Quessy		Swine	North America
19	1	2003	Typhimurium	Canada	Swine	GA3844RB	S. Quessy		Swine	North America
19	1	2003	Typhimurium	Canada	Swine	GA396-TB	S. Quessy		Swine	North America
205	1	2003	Typhimurium	Canada	Swine	GA4429-TB	S. Quessy		Swine	North America
19	1	2003	Typhimurium	Canada	Swine	GA4483-RM	S. Quessy		Swine	North America
19	1	2003	Typhimurium	Canada	Swine	GA697TB	S. Quessy		Swine	North America
204	1	2003	Typhimurium	Canada	Swine	GA7319-TB	S. Quessy		Swine	North America
19	1	2003	Typhimurium	Canada	Swine	GA908-TB	S. Quessy		Swine	North America
19	1	2003	Typhimurium	Canada	Swine	GA923-TM	S. Quessy		Swine	North America
19	1	2003	Typhimurium	Canada	Swine	GA924-RM	S. Quessy		Swine	North America
19	1	2009	Typhimurium	United Kingdom	Pig	GW_S00219-09	G. Wise (VLA, Weybridge)		Swine	Europe
19	1	2009	Typhimurium	United Kingdom	Pig	GW_S00414-09	G. Wise (VLA, Weybridge)		Swine	Europe
19	1	2009	Typhimurium	United Kingdom	Pig	GW_S00742-09	G. Wise (VLA, Weybridge)		Swine	Europe
568	1	2009	Typhimurium	United Kingdom		GW_S00779-09	G. Wise (VLA, Weybridge)		Equine	Europe
19	1	2009	Typhimurium	United Kingdom		GW_S00869-09	G. Wise (VLA, Weybridge)		Bovine	Europe
19	1	2009	Typhimurium	United Kingdom	Poultry	GW_S00969-09	G. Wise (VLA, Weybridge)		Avian	Europe
19	1	2009	Typhimurium	United Kingdom	Pig	GW_S01104-09	G. Wise (VLA, Weybridge)		Swine	Europe
19	1	2008	Typhimurium	United Kingdom	Pig	GW_S04618-08	G. Wise (VLA, Weybridge)		Swine	Europe
19	1	2008	Typhimurium	United Kingdom	Sheep	GW_S04755-08	G. Wise (VLA, Weybridge)		Ovine	Europe
19	1	2008	Typhimurium	United Kingdom	Poultry	GW_S04792-08	G. Wise (VLA, Weybridge)		Avian	Europe
19	1	2008	Typhimurium	United Kingdom		GW_S05179-08	G. Wise (VLA, Weybridge)		Pigeon	Europe
568	1	2008	Typhimurium	United Kingdom		GW_S05451-08	G. Wise (VLA, Weybridge)		Canine	Europe
19	1	2008	Typhimurium	United Kingdom	Pig	GW_S05478-08	G. Wise (VLA, Weybridge)		Swine	Europe
19	1	2008	Typhimurium	United Kingdom	Ostrich	GW_S05615-08	G. Wise (VLA, Weybridge)		Avian	Europe
19	1	2008	Typhimurium	United Kingdom	Pig	GW_S05643-08	G. Wise (VLA, Weybridge)		Swine	Europe
19	1	1996	Typhimurium	Germany	Pigeon	H04	H.L. Andrews-Polymenis		Avian	Europe
36	138	2004	Typhimurium	United Kingdom		H040780218	J. Wain (HPA, Colindale)		Human	Europe
19	1	2004	Typhimurium	United Kingdom		H041500259	J. Wain (HPA, Colindale)		Human	Europe
19	1	2000	Typhimurium	Germany	Pigeon	H05	H.L. Andrews-Polymenis		Avian	Europe
19	1	2000	Typhimurium	Germany	Pigeon	H06	H.L. Andrews-Polymenis		Avian	Europe
19	1	2001	Typhimurium	Germany	Pigeon	H07	H.L. Andrews-Polymenis		Avian	Europe
34	1	2007	Typhimurium monophasic	UK	Human	H072300280	John Wain		Human	Europe
34	1	2007	Typhimurium monophasic	UK	Human	H072460626	John Wain		Human	Europe
128	1	1999	Typhimurium	Germany	Pigeon	H08	H.L. Andrews-Polymenis		Avian	Europe
128	1	2000	Typhimurium	Germany	Pigeon	H09	H.L. Andrews-Polymenis		Avian	Europe
128	1	2001	Typhimurium	Germany	Pigeon	H10	H.L. Andrews-Polymenis		Avian	Europe
19	1	2009	Typhimurium	United Kingdom	River (Thames River)	H102900581	J. Wain (HPA, Colindale)		Environment	Europe
19	1	2009	Typhimurium	United Kingdom	River (Thames River)	H103540741	J. Wain (HPA, Colindale)		Environment	Europe
19	1	2009	Typhimurium	United Kingdom	River (Thames River)	H103540768	J. Wain (HPA, Colindale)		Environment	Europe
19	1	2009	Typhimurium	United Kingdom	River (Thames River)	H103540769	J. Wain (HPA, Colindale)		Environment	Europe
19	1	2009	Typhimurium	UK	River (Thames River)	H103540771	J. Wain (HPA, Colindale)		Environment	Europe
19	1	2009	Typhimurium	UK	River (Thames River)	H103540772	J. Wain (HPA, Colindale)		Environment	Europe
19	1	2009	Typhimurium	United Kingdom	River (Thames River)	H103540773	J. Wain (HPA, Colindale)		Environment	Europe
34	1	2009	Typhimurium	United Kingdom	River (Thames River)	H103540793	J. Wain (HPA, Colindale)		Environment	Europe
513	243	2009	Typhimurium	United Kingdom	River (Thames River)	H103540796	J. Wain (HPA, Colindale)		Environment	Europe
513	243	2009	Typhimurium	United Kingdom	River (Thames River)	H103540797	J. Wain (HPA, Colindale)		Environment	Europe
34	1	2009	Typhimurium	UK	River (Thames River)	H103540798	J. Wain (HPA, Colindale)		Environment	Europe
34	1	2009	Typhimurium	United Kingdom	River (Thames River)	H103540799	J. Wain (HPA, Colindale)		Environment	Europe
513	243	2009	Typhimurium	United Kingdom	River (Thames River)	H103540800	J. Wain (HPA, Colindale)		Environment	Europe
513	243	2009	Typhimurium	United Kingdom	River (Thames River)	H103540809	J. Wain (HPA, Colindale)		Environment	Europe
513	243	2009	Typhimurium	UK	River (Thames River)	H103540810	J. Wain (HPA, Colindale)		Environment	Europe
513	243	2009	Typhimurium	United Kingdom	River (Thames River)	H103540813	J. Wain (HPA, Colindale)		Environment	Europe
19	1	2009	Typhimurium	United Kingdom	River (Thames River)	H103540814	J. Wain (HPA, Colindale)		Environment	Europe
19	1	2009	Typhimurium	United Kingdom	River (Thames River)	H103540822	J. Wain (HPA, Colindale)		Environment	Europe
19	1	2001	Typhimurium	South Africa		H2427	Lee Harrison			Africa
19	1	2001	Typhimurium	South Africa		H2431	Lee Harrison			Africa
19	1	2001	Typhimurium	South Africa		H2433	Lee Harrison			Africa
19	1	2001	Typhimurium	South Africa		H2434	Lee Harrison			Africa
19	1	2001	Typhimurium	South Africa		H2438	Lee Harrison			Africa
19	1	2001	Typhimurium	South Africa		H2439	Lee Harrison			Africa
19	1	2001	Typhimurium	Spain		H2444	Lee Harrison			Europe
19	1	2001	Typhimurium	Spain		H2445	Lee Harrison			Europe
19	1	2001	Typhimurium	Italy		H2446	Lee Harrison			Europe
19	1	2001	Typhimurium	Italy		H2447	Lee Harrison			Europe
328	1	2001	Typhimurium	Taiwan		H2492	Lee Harrison			Asia
19	1	2001	Typhimurium	USA		H2499	Lee Harrison			North America
34	1	2001	Typhimurium	Germany		H2508	Lee Harrison			Europe
19	1	2002	Typhimurium	USA		H2509	Lee Harrison			North America
19	1	2002	Typhimurium	USA		H2512	Lee Harrison			North America
19	1	2002	Typhimurium	USA		H2514	Lee Harrison			North America
19	1	2002	Typhimurium	USA		H2515	Lee Harrison			North America
19	1	2002	Typhimurium	USA		H2516	Lee Harrison			North America
328	1	2001	Typhimurium	Taiwan		H2526	Lee Harrison			Asia
313	1	2001	Typhimurium	South Africa		H2542	Lee Harrison			Africa
19	1	2001	Typhimurium	South Africa		H2545	Lee Harrison			Africa
19	1	2001	Typhimurium	South Africa		H2546	Lee Harrison			Africa
19	1	2001	Typhimurium	South Africa		H2547	Lee Harrison			Africa
19	1	2001	Typhimurium	South Africa		H2548	Lee Harrison			Africa
313	1	2001	Typhimurium	South Africa		H2549	Lee Harrison			Africa
19	1	2001	Typhimurium	South Africa		H2550	Lee Harrison			Africa
313	1	2001	Typhimurium	South Africa		H2551	Lee Harrison			Africa
19	1	2001	Typhimurium	South Africa		H2552	Lee Harrison			Africa
19	1	2001	Typhimurium	South Africa		H2555	Lee Harrison			Africa
19	1	2001	Typhimurium	South Africa		H2556	Lee Harrison			Africa
19	1	2001	Typhimurium	South Africa		H2557	Lee Harrison			Africa
19	1	2001	Typhimurium	South Africa		H2558	Lee Harrison			Africa
19	1	2001	Typhimurium	Spain		H2563	Lee Harrison			Europe
19	1	2001	Typhimurium	Italy		H2564	Lee Harrison			Europe
19	1	2012	Typhimurium	Korea	Human	H4	GIHE, Gyeonggi		Human	Asia
19	1	2000	Typhimurium	Portugal	Human	HSA18822	P. Antunes		Human	Europe
19	1	2000	Typhimurium monophasic	Portugal	Human	HSA23306	P. Antunes		Human	Europe
19	1	2008	Typhimurium	Portugal	Human	HV23035	P. Antunes		Human	Europe
19	1	2002	Typhimurium	Czech Republic	Pigeon	IR_114/0	I. Rychlik (VRI, Czech Republic)		Avian	Europe
19	1	1985	Typhimurium	Czech Republic	Cattle	IR_115/5	I. Rychlik (VRI, Czech Republic)		Bovine	Europe
19	1	2002	Typhimurium	Czech Republic		IR_116/2	I. Rychlik (VRI, Czech Republic)		Avian	Europe
19	1	2003	Typhimurium	Czech Republic	Pigeon	IR_129/4	I. Rychlik (VRI, Czech Republic)		Avian	Europe
19	1	2005	Typhimurium	Czech Republic		IR_2002	I. Rychlik (VRI, Czech Republic)		Human	Europe
19	1	2005	Typhimurium	Czech Republic	Wild Bird	IR_2118	I. Rychlik (VRI, Czech Republic)		Avian	Europe
19	1	2005	Typhimurium	Czech Republic		IR_2130	I. Rychlik (VRI, Czech Republic)		Human	Europe
98	1	2005	Typhimurium	Czech Republic	Parrot	IR_2134	I. Rychlik (VRI, Czech Republic)		Avian	Europe
19	1	2005	Typhimurium	Czech Republic		IR_2164	I. Rychlik (VRI, Czech Republic)		Human	Europe
19	1	2005	Typhimurium	Czech Republic		IR_2258	I. Rychlik (VRI, Czech Republic)		Human	Europe
19	1	2009	Typhimurium	Ireland		JE_S09-001069	D. Prendergast (DAFF)		Bovine	Europe
19	1	2009	Typhimurium	Ireland	Raw Pork	JE_S09-001713	D. Prendergast (DAFF)		Swine	Europe
19	1	2009	Typhimurium	Ireland	Pork	JE_S09-001917	D. Prendergast (DAFF)		Swine	Europe
19	1	2009	Typhimurium	Ireland		JE_S09-002540	D. Prendergast (DAFF)		Swine	Europe
34	1	2009	Typhimurium	Ireland		JE_S09-002546	D. Prendergast (DAFF)		Swine	Europe
19	1	2001	Typhimurium	Northern Ireland	Faeces	JM_01/121	J. Moore (Belfast City Hospital)		Human	Europe
19	1	2001	Typhimurium	Northern Ireland	Faeces	JM_01/22	J. Moore (Belfast City Hospital)		Human	Europe
36	138	2001	Typhimurium	Northern Ireland	Faeces	JM_01/34	J. Moore (Belfast City Hospital)		Human	Europe
19	1	2004	Typhimurium	Northern Ireland	Faeces	JM_04/122	J. Moore (Belfast City Hospital)		Human	Europe
19	1	2004	Typhimurium	Northern Ireland	Faeces	JM_04/165	J. Moore (Belfast City Hospital)		Human	Europe
19	1	2004	Typhimurium	Northern Ireland	Faeces	JM_04/51	J. Moore (Belfast City Hospital)		Human	Europe
19	1	2005	Typhimurium	Northern Ireland	Faeces	JM_05/56	J. Moore (Belfast City Hospital)		Human	Europe
19	1	2006	Typhimurium	Northern Ireland	Faeces	JM_06/01	J. Moore (Belfast City Hospital)		Human	Europe
34	1	2006	Typhimurium	Northern Ireland	Faeces	JM_06/02	J. Moore (Belfast City Hospital)		Human	Europe
19	1	2006	Typhimurium	Northern Ireland	Faeces	JM_06/10	J. Moore (Belfast City Hospital)		Human	Europe
36	138	2007	Typhimurium	Northern Ireland	Faeces	JM_07/03	J. Moore (Belfast City Hospital)		Human	Europe
19	1	2007	Typhimurium	Northern Ireland	Faeces	JM_07/26	J. Moore (Belfast City Hospital)		Human	Europe
34	1	2007	Typhimurium	Northern Ireland	Faeces	JM_07/34	J. Moore (Belfast City Hospital)		Human	Europe
19	1	2008	Typhimurium	Northern Ireland	Faeces	JM_08/15	J. Moore (Belfast City Hospital)		Human	Europe
19	1	2008	Typhimurium	Northern Ireland	Faeces	JM_08/17	J. Moore (Belfast City Hospital)		Human	Europe
19	1		Typhimurium			L14	S. Porwollik
19	1	2002	Typhimurium	Portugal	Food	LP2	P. Antunes		Food	Europe
19	1		Typhimurium			LT2	Institut Pasteur (S. Brisse)
19	1		Typhimurium			M1166	S. Porwollik
19	1	2001	Typhimurium	Australia		M119	Lee Harrison			Australasia
19	1	2001	Typhimurium rough	Germany		M140	Lee Harrison			Europe
34	1	2001	Typhimurium monophasic	Germany		M143	Lee Harrison			Europe
34	1	2001	Typhimurium monophasic	Germany		M155	Lee Harrison			Europe
34	1	2001	Typhimurium	Belgium		M183	Lee Harrison			Europe
19	1	2001	Typhimurium	Belgium		M184	Lee Harrison			Europe
19	1	2001	Typhimurium	USA		M212	Lee Harrison			North America
19	1	2001	Typhimurium	USA		M213	Lee Harrison			North America
19	1	2001	Typhimurium monophasic	USA		M216	Lee Harrison			North America
19	1	2001	Typhimurium	USA		M219	Lee Harrison			North America
36	138	2001	Typhimurium monophasic	Canada		M231	Lee Harrison			North America
19	1	2001	Typhimurium	Canada		M232	Lee Harrison			North America
19	1	2001	Typhimurium monophasic	Canada		M265	Lee Harrison			North America
19	1	2001	Typhimurium	USA		M277	Lee Harrison			North America
19	1	2001	Typhimurium	USA		M282	Lee Harrison			North America
19	1	2001	Typhimurium	USA		M287	Lee Harrison			North America
19	1	2001	Typhimurium	USA		M295	Lee Harrison			North America
19	1	2002	Typhimurium	USA		M6	Lee Harrison			North America
19	1	2001	Typhimurium	South Africa		M80	Lee Harrison			Africa
19	1	2001	Typhimurium monophasic	Spain		M97	Lee Harrison			Europe
313	1	2004	Typhimurium	Ireland	Blood	MC_04-0064	M. Cormican (NSRL, Galway)		Human	Europe
19	1	2004	Typhimurium	Ireland	Faeces	MC_04-0100	M. Cormican (NSRL, Galway)		Human	Europe
19	1	2004	Typhimurium	Ireland	Faeces	MC_04-0265	M. Cormican (NSRL, Galway)		Human	Europe
19	1	2004	Typhimurium	Ireland	Faeces	MC_04-0335	M. Cormican (NSRL, Galway)		Human	Europe
19	1	2004	Typhimurium	Ireland	Faeces	MC_04-0390	M. Cormican (NSRL, Galway)		Human	Europe
19	1	2004	Typhimurium	Ireland	Urine	MC_04-0525	M. Cormican (NSRL, Galway)		Human	Europe
19	1	2004	Typhimurium	Ireland	Faeces	MC_04-0529	M. Cormican (NSRL, Galway)		Human	Europe
19	1	2004	Typhimurium	Ireland	Faeces	MC_04-0628	M. Cormican (NSRL, Galway)		Human	Europe
19	1	2004	Typhimurium	Ireland	Faeces	MC_04-0695	M. Cormican (NSRL, Galway)		Human	Europe
323	1	2004	Typhimurium	Ireland	Faeces	MC_04-1063	M. Cormican (NSRL, Galway)		Human	Europe
19	1	2004	Typhimurium	Ireland	Faeces	MC_04-1103	M. Cormican (NSRL, Galway)		Human	Europe
19	1	2005	Typhimurium	Ireland	Faeces	MC_05-0183	M. Cormican (NSRL, Galway)		Human	Europe
36	138	2005	Typhimurium	Ireland	Faeces	MC_05-0247	M. Cormican (NSRL, Galway)		Human	Europe
1649	1	2005	Typhimurium	Ireland	Faeces	MC_05-0378	M. Cormican (NSRL, Galway)		Human	Europe
19	1	2005	Typhimurium	Ireland	Faeces	MC_05-0451	M. Cormican (NSRL, Galway)		Human	Europe
19	1	2005	Typhimurium	Ireland	Faeces	MC_05-0555	M. Cormican (NSRL, Galway)		Human	Europe
19	1	2005	Typhimurium	Ireland	Faeces	MC_05-0590	M. Cormican (NSRL, Galway)		Human	Europe
19	1	2005	Typhimurium	Ireland	Faeces	MC_05-0618	M. Cormican (NSRL, Galway)		Human	Europe
19	1	2005	Typhimurium	Ireland	Faeces	MC_05-0622	M. Cormican (NSRL, Galway)		Human	Europe
19	1	2005	Typhimurium	Ireland	Faeces	MC_05-0648	M. Cormican (NSRL, Galway)		Human	Europe
19	1	2005	Typhimurium	Ireland	Faeces	MC_05-0852	M. Cormican (NSRL, Galway)		Human	Europe
19	1	2005	Typhimurium	Ireland	Faeces	MC_05-0867	M. Cormican (NSRL, Galway)		Human	Europe
19	1	2006	Typhimurium	Ireland	Faeces	MC_06-0024	M. Cormican (NSRL, Galway)		Human	Europe
36	138	2006	Typhimurium	Ireland	Faeces	MC_06-0044	M. Cormican (NSRL, Galway)		Human	Europe
19	1	2006	Typhimurium	Ireland	Faeces	MC_06-0053	M. Cormican (NSRL, Galway)		Human	Europe
19	1	2006	Typhimurium	Ireland	Urine	MC_06-0058	M. Cormican (NSRL, Galway)		Human	Europe
19	1	2006	Typhimurium	Ireland	Faeces	MC_06-0109	M. Cormican (NSRL, Galway)		Human	Europe
19	1	2006	Typhimurium	Ireland	Faeces	MC_06-0110	M. Cormican (NSRL, Galway)		Human	Europe
128	1	2006	Typhimurium	Ireland	Blood	MC_06-0309	M. Cormican (NSRL, Galway)		Human	Europe
19	1	2006	Typhimurium	Ireland	Faeces	MC_06-0352	M. Cormican (NSRL, Galway)		Human	Europe
19	1	2006	Typhimurium	Ireland	Faeces	MC_06-0399	M. Cormican (NSRL, Galway)		Human	Europe
19	1	2006	Typhimurium	Ireland	Faeces	MC_06-0417	M. Cormican (NSRL, Galway)		Human	Europe
19	1	2006	Typhimurium	Ireland	Faeces	MC_06-0448	M. Cormican (NSRL, Galway)		Human	Europe
36	138	2006	Typhimurium	Ireland	Faeces	MC_06-0562	M. Cormican (NSRL, Galway)		Human	Europe
19	1	2006	Typhimurium	Ireland	Faeces	MC_06-0611	M. Cormican (NSRL, Galway)		Human	Europe
19	1	2006	Typhimurium	Ireland	Faeces	MC_06-0630	M. Cormican (NSRL, Galway)		Human	Europe
34	1	2006	Typhimurium	Ireland	Faeces	MC_06-0673	M. Cormican (NSRL, Galway)		Human	Europe
313	1	2006	Typhimurium	Ireland	Faeces	MC_06-0675	M. Cormican (NSRL, Galway)		Human	Europe
34	1	2006	Typhimurium	Ireland	Faeces	MC_06-0720	M. Cormican (NSRL, Galway)		Human	Europe
34	1	2007	Typhimurium	Ireland	Faeces	MC_07-0020	M. Cormican (NSRL, Galway)		Human	Europe
34	1	2007	Typhimurium	Ireland	Faeces	MC_07-0109	M. Cormican (NSRL, Galway)		Human	Europe
1650		2007	Typhimurium	Ireland	Faeces	MC_07-0194	M. Cormican (NSRL, Galway)		Human	Europe
1651		2007	Typhimurium	Ireland	Faeces	MC_07-0262	M. Cormican (NSRL, Galway)		Human	Europe
19	1	2007	Typhimurium	Ireland	Faeces	MC_07-0333	M. Cormican (NSRL, Galway)		Human	Europe
19	1	2007	Typhimurium	Ireland	Faeces	MC_07-0428	M. Cormican (NSRL, Galway)		Human	Europe
19	1	2007	Typhimurium	Ireland	Faeces	MC_07-0449	M. Cormican (NSRL, Galway)		Human	Europe
1647	1	2007	Typhimurium	Ireland	Blood	MC_07-0472	M. Cormican (NSRL, Galway)		Human	Europe
19	1	2007	Typhimurium	Ireland	Faeces	MC_07-0729	M. Cormican (NSRL, Galway)		Human	Europe
213	1	2007	Typhimurium	Ireland	Splenic Lesion	MC_07-0736	M. Cormican (NSRL, Galway)		Human	Europe
34	1	2007	Typhimurium	Ireland	Faeces	MC_07-0857	M. Cormican (NSRL, Galway)		Human	Europe
19	1	2007	Typhimurium	Ireland	Faeces	MC_07-0916	M. Cormican (NSRL, Galway)		Human	Europe
19	1	2007	Typhimurium	Ireland	Faeces	MC_07-0918	M. Cormican (NSRL, Galway)		Human	Europe
19	1	2007	Typhimurium	Ireland	Faeces	MC_07-0955	M. Cormican (NSRL, Galway)		Human	Europe
568	1	2007	Typhimurium	Ireland	Faeces	MC_07-0971	M. Cormican (NSRL, Galway)		Human	Europe
19	1	2007	Typhimurium	Ireland	Urine	MC_07-1020	M. Cormican (NSRL, Galway)		Human	Europe
19	1	2008	Typhimurium	Ireland	Faeces	MC_08-0151	M. Cormican (NSRL, Galway)		Human	Europe
34	1	2008	Typhimurium	Ireland	Faeces	MC_08-0165	M. Cormican (NSRL, Galway)		Human	Europe
19	1	2008	Typhimurium	Ireland	Faeces	MC_08-0243	M. Cormican (NSRL, Galway)		Human	Europe
19	1	2008	Typhimurium	Ireland	Faeces	MC_08-0288	M. Cormican (NSRL, Galway)		Human	Europe
19	1	2008	Typhimurium	Ireland	Faeces	MC_08-0560	M. Cormican (NSRL, Galway)		Human	Europe
19	1	2008	Typhimurium	Ireland	Faeces	MC_08-0568	M. Cormican (NSRL, Galway)		Human	Europe
19	1	2008	Typhimurium	Ireland	Faeces	MC_08-0578	M. Cormican (NSRL, Galway)		Human	Europe
19	1	2008	Typhimurium	Ireland	Faeces	MC_08-0652	M. Cormican (NSRL, Galway)		Human	Europe
19	1	2008	Typhimurium	Ireland	Faeces	MC_08-0675	M. Cormican (NSRL, Galway)		Human	Europe
19	1	2008	Typhimurium	Ireland	Faeces	MC_08-0710	M. Cormican (NSRL, Galway)		Human	Europe
19	1	2008	Typhimurium	Ireland	Faeces	MC_08-0738	M. Cormican (NSRL, Galway)		Human	Europe
19	1	2008	Typhimurium	Ireland	Faeces	MC_08-0806	M. Cormican (NSRL, Galway)		Human	Europe
34	1	2008	Typhimurium	Ireland	Faeces	MC_08-0837	M. Cormican (NSRL, Galway)		Human	Europe
19	1	2008	Typhimurium	Ireland	Faeces	MC_08-0846	M. Cormican (NSRL, Galway)		Human	Europe
1663		2008	Typhimurium	Ireland	Faeces	MC_08-0884	M. Cormican (NSRL, Galway)		Human	Europe
19	1	2008	Typhimurium	Ireland	Faeces	MC_08-0885	M. Cormican (NSRL, Galway)		Human	Europe
19	1	2008	Typhimurium	Ireland	Faeces	MC_08-0886	M. Cormican (NSRL, Galway)		Human	Europe
36	138	2008	Typhimurium	Ireland	Faeces	MC_08-0906	M. Cormican (NSRL, Galway)		Human	Europe
19	1	2008	Typhimurium	Ireland	Faeces	MC_08-0952	M. Cormican (NSRL, Galway)		Human	Europe
19	1	2008	Typhimurium	Ireland	Faeces	MC_08-1002	M. Cormican (NSRL, Galway)		Human	Europe
19	1	2008	Typhimurium	Ireland	Faeces	MC_08-1045	M. Cormican (NSRL, Galway)		Human	Europe
19	1	2008	Typhimurium	Ireland	Faeces	MC_08-1106	M. Cormican (NSRL, Galway)		Human	Europe
19	1	2008	Typhimurium	Ireland	Faeces	MC_08-1182	M. Cormican (NSRL, Galway)		Human	Europe
19	1	2008	Typhimurium	Ireland	Faeces	MC_08-1218	M. Cormican (NSRL, Galway)		Human	Europe
19	1	2008	Typhimurium	Ireland	Faeces	MC_08-1245	M. Cormican (NSRL, Galway)		Human	Europe
34	1	2008	Typhimurium	Ireland	Faeces	MC_08-1248	M. Cormican (NSRL, Galway)		Human	Europe
19	1	2008	Typhimurium	Ireland	Faeces	MC_08-1367	M. Cormican (NSRL, Galway)		Human	Europe
213	1	2002	Typhimurium	Mexico	Human	MEXSALMIHS02-19	M. Zaidi		Human	North America
19	1	2003	Typhimurium	Mexico	Human	MEXSALMIHS03-14	M. Zaidi		Human	North America
19	1	2003	Typhimurium	Mexico	Human	MEXSALMIHS03-18	M. Zaidi		Human	North America
19	1	2003	Typhimurium	Mexico	Human	MEXSALMIHS03-26-1	M. Zaidi		Human	North America
213	1	2005	Typhimurium	Mexico	Human	MEXSALMIHS05-11A	M. Zaidi		Human	North America
213	1	2003	Typhimurium	Mexico	Chicken	MEXSALMIPLOS03-75	M. Zaidi		Avian	North America
429	1	2003	Typhimurium	Mexico	Chicken	MEXSALMIPUS03-21	M. Zaidi		Avian	North America
213	1	2003	Typhimurium	Mexico	Swine	MEXSALMIPUS03-27	M. Zaidi		Swine	North America
19	1	2004	Typhimurium	Mexico	Swine	MEXSALMIRAPUS04-3-1	M. Zaidi		Swine	North America
213	1	2004	Typhimurium	Mexico	Bovine	MEXSALMIRES04-4	M. Zaidi		Bovine	North America
213	1	2002	Typhimurium	Mexico	Human	MEXSALSLHS02-12	M. Zaidi		Human	North America
19	1	2002	Typhimurium	Mexico	Human	MEXSALSLHS02-20	M. Zaidi		Human	North America
19	1	2002	Typhimurium	Mexico	Human	MEXSALSLHS02-7	M. Zaidi		Human	North America
19	1	2002	Typhimurium	Mexico	Human	MEXSALSLHS02-8	M. Zaidi		Human	North America
213	1	2003	Typhimurium	Mexico	Human	MEXSALSLHS03-10	M. Zaidi		Human	North America
213	1	2003	Typhimurium	Mexico	Human	MEXSALSLHS03-15	M. Zaidi		Human	North America
213	1	2003	Typhimurium	Mexico	Human	MEXSALSLHS03-9	M. Zaidi		Human	North America
213	1	2003	Typhimurium	Mexico	Swine	MEXSALSLPUS03-29	M. Zaidi		Swine	North America
213	1	2004	Typhimurium	Mexico	Swine	MEXSALSLRARES04-8	M. Zaidi		Swine	North America
19	1	2002	Typhimurium	Mexico	Bovine	MEXSALSLRES02-100-2	M. Zaidi		Bovine	North America
19	1	2002	Typhimurium	Mexico	Human	MEXSALSOHS02-2	M. Zaidi		Human	North America
302	1	2002	Typhimurium	Mexico	Human	MEXSALSOHS02-20	M. Zaidi		Human	North America
302	1	2002	Typhimurium	Mexico	Human	MEXSALSOHS02-68	M. Zaidi		Human	North America
302	1	2003	Typhimurium	Mexico	Human	MEXSALSOHS03-1	M. Zaidi		Human	North America
302	1	2003	Typhimurium	Mexico	Human	MEXSALSOHS03-17	M. Zaidi		Human	North America
19	1	2003	Typhimurium	Mexico	Human	MEXSALSOHS03-52	M. Zaidi		Human	North America
19	1	2004	Typhimurium	Mexico	Human	MEXSALSOHS04-17	M. Zaidi		Human	North America
19	1	2004	Typhimurium	Mexico	Human	MEXSALSOHS04-18	M. Zaidi		Human	North America
213	1	2004	Typhimurium	Mexico	Human	MEXSALSOHS04-19	M. Zaidi		Human	North America
19	1	2004	Typhimurium	Mexico	Human	MEXSALSOHS04-31	M. Zaidi		Human	North America
19	1	2004	Typhimurium	Mexico	Human	MEXSALSOHS04-42	M. Zaidi		Human	North America
19	1	2004	Typhimurium	Mexico	Human	MEXSALSOHS04-44	M. Zaidi		Human	North America
19	1	2002	Typhimurium	Mexico	Swine	MEXSALSOPUS02-4	M. Zaidi		Swine	North America
213	1	2004	Typhimurium	Mexico	Swine	MEXSALSORAPUS04-22	M. Zaidi		Swine	North America
213	1	2004	Typhimurium	Mexico	Bovine	MEXSALSORES04-45	M. Zaidi		Bovine	North America
19	1	2000	Typhimurium	Mexico	Human	MEXSALYUHS00-204	M. Zaidi		Human	North America
19	1	2000	Typhimurium	Mexico	Human	MEXSALYUHS00-68	M. Zaidi		Human	North America
19	1	2000	Typhimurium	Mexico	Human	MEXSALYUHS00-87	M. Zaidi		Human	North America
19	1	2000	Typhimurium	Mexico	Human	MEXSALYUHS00-98	M. Zaidi		Human	North America
19	1	2001	Typhimurium	Mexico	Human	MEXSALYUHS01-375	M. Zaidi		Human	North America
19	1	2001	Typhimurium	Mexico	Human	MEXSALYUHS01-400	M. Zaidi		Human	North America
19	1	2001	Typhimurium	Mexico	Human	MEXSALYUHS01-401	M. Zaidi		Human	North America
213	1	2002	Typhimurium	Mexico	Human	MEXSALYUHS02-75	M. Zaidi		Human	North America
213	1	2003	Typhimurium	Mexico	Human	MEXSALYUHS03-19	M. Zaidi		Human	North America
213	1	2003	Typhimurium	Mexico	Human	MEXSALYUHS03-25	M. Zaidi		Human	North America
213	1	2003	Typhimurium	Mexico	Human	MEXSALYUHS03-26	M. Zaidi		Human	North America
213	1	2003	Typhimurium	Mexico	Human	MEXSALYUHS03-31	M. Zaidi		Human	North America
213	1	2003	Typhimurium	Mexico	Human	MEXSALYUHS03-34	M. Zaidi		Human	North America
213	1	2003	Typhimurium	Mexico	Human	MEXSALYUHS03-58A	M. Zaidi		Human	North America
213	1	2003	Typhimurium	Mexico	Human	MEXSALYUHS03-59	M. Zaidi		Human	North America
213	1	2003	Typhimurium	Mexico	Human	MEXSALYUHS03-72	M. Zaidi		Human	North America
19	1	2003	Typhimurium	Mexico	Human	MEXSALYUHS03-80	M. Zaidi		Human	North America
213	1	2004	Typhimurium	Mexico	Human	MEXSALYUHS04-15	M. Zaidi		Human	North America
213	1	2004	Typhimurium	Mexico	Human	MEXSALYUHS04-23	M. Zaidi		Human	North America
213	1	2004	Typhimurium	Mexico	Human	MEXSALYUHS04-31	M. Zaidi		Human	North America
213	1	2004	Typhimurium	Mexico	Human	MEXSALYUHS04-36	M. Zaidi		Human	North America
213	1	2004	Typhimurium	Mexico	Human	MEXSALYUHS04-39	M. Zaidi		Human	North America
213	1	2004	Typhimurium	Mexico	Human	MEXSALYUHS04-50	M. Zaidi		Human	North America
213	1	2004	Typhimurium	Mexico	Human	MEXSALYUHS04-62	M. Zaidi		Human	North America
19	1	2004	Typhimurium	Mexico	Human	MEXSALYUHS04-82	M. Zaidi		Human	North America
213	1	2005	Typhimurium	Mexico	Human	MEXSALYUHS05-26	M. Zaidi		Human	North America
213	1	2005	Typhimurium	Mexico	Human	MEXSALYUHS05-75	M. Zaidi		Human	North America
213	1	2005	Typhimurium	Mexico	Human	MEXSALYUHS05-78	M. Zaidi		Human	North America
213	1	2007	Typhimurium	Mexico	Human	MEXSALYUHS07-18	M. Zaidi		Human	North America
213	1	2003	Typhimurium	Mexico	Human	MEXSALYUHSO3-84	M. Zaidi		Human	North America
213	1	2003	Typhimurium	Mexico	Swine	MEXSALYUPUS03-18	M. Zaidi		Swine	North America
213	1	2003	Typhimurium	Mexico	Bovine	MEXSALYURES03-7	M. Zaidi		Bovine	North America
328	1	2007	Typhimurium	Taiwan		NA07.126	Chien-Shun (CDC, Taiwan)		Human	Asia
19	1	2007	Typhimurium	Taiwan		NA07.464	Chien-Shun (CDC, Taiwan)		Human	Asia
19	1	2004	Typhimurium	Taiwan		NC04.437	Chien-Shun (CDC, Taiwan)		Human	Asia
19	1	2005	Typhimurium	Taiwan		NC05.041	Chien-Shun (CDC, Taiwan)		Human	Asia
328	1	2007	Typhimurium	Taiwan		NE07.003	Chien-Shun (CDC, Taiwan)		Human	Asia
19	1	2004	Typhimurium	Taiwan		NK04.028	Chien-Shun (CDC, Taiwan)		Human	Asia
19	1	2004	Typhimurium	Taiwan		NK04.070	Chien-Shun (CDC, Taiwan)		Human	Asia
19	1	2005	Typhimurium	Taiwan		NK05.074	Chien-Shun (CDC, Taiwan)		Human	Asia
19	1	2006	Typhimurium	Ireland	Pig pen	NL_K3	N. Leonard (UCD, Dublin)		Swine	Europe
19	1	2004	Typhimurium	Taiwan		NL04.100	Chien-Shun (CDC, Taiwan)		Human	Asia
36	138	2008	Typhimurium	Taiwan		NL08.021	Chien-Shun (CDC, Taiwan)		Human	Asia
36	138	2008	Typhimurium	Taiwan		NO08.056	Chien-Shun (CDC, Taiwan)		Human	Asia
313	1		Typhimurium	Kenya	Human	NUIGK100	F. Boyle (NSRL, Galway)	F-100	Human	Africa
313	1	2002	Typhimurium	Malawi	Human	NUIGK1052	F. Boyle (NSRL, Galway)	F-1052	Human	Africa
313	1		Typhimurium	Kenya	Human	NUIGK119	F. Boyle (NSRL, Galway)	F-119	Human	Africa
313	1		Typhimurium	Kenya	Human	NUIGK126	F. Boyle (NSRL, Galway)	F-126	Human	Africa
313	1		Typhimurium	Kenya	Human	NUIGK127	F. Boyle (NSRL, Galway)	F-127	Human	Africa
313	1		Typhimurium	Kenya	Human	NUIGK165	F. Boyle (NSRL, Galway)	F-165	Human	Africa
313	1		Typhimurium	Kenya	Human	NUIGK168	F. Boyle (NSRL, Galway)	F-168	Human	Africa
313	1		Typhimurium	Kenya	Human	NUIGK177	F. Boyle (NSRL, Galway)	F-177	Human	Africa
313	1		Typhimurium	Kenya	Human	NUIGK180	F. Boyle (NSRL, Galway)	F-180	Human	Africa
19	1	2005	Typhimurium	Ireland	Human	NUIGK227	F. Boyle (NSRL, Galway)	F-227	Human	Europe
313	1		Typhimurium	Kenya	Human	NUIGK23	F. Boyle (NSRL, Galway)	F-23	Human	Africa
313	1		Typhimurium	Kenya	Human	NUIGK246	F. Boyle (NSRL, Galway)	F-246	Human	Africa
313	1		Typhimurium	Kenya	Human	NUIGK27	F. Boyle (NSRL, Galway)	F-27	Human	Africa
313	1		Typhimurium	Kenya	Human	NUIGK32	F. Boyle (NSRL, Galway)	F-32	Human	Africa
313	1		Typhimurium	Kenya	Human	NUIGK47	F. Boyle (NSRL, Galway)	F-47	Human	Africa
313	1		Typhimurium	Kenya	Human	NUIGK48	F. Boyle (NSRL, Galway)	F-48	Human	Africa
313	1		Typhimurium	Kenya	Human	NUIGK6	F. Boyle (NSRL, Galway)	F-6	Human	Africa
313	1		Typhimurium	Kenya	Human	NUIGK93	F. Boyle (NSRL, Galway)	F-93	Human	Africa
313	1		Typhimurium	Kenya	Human	NUIGK96	F. Boyle (NSRL, Galway)	F-96	Human	Africa
19	1	2001	Typhimurium	United Kingdom		P535262/0	J. Wain (HPA, Colindale)		Human	Europe
19	1	2003	Typhimurium	United Kingdom		P536111/0	J. Wain (HPA, Colindale)		Human	Europe
19	1	2001	Typhimurium	United Kingdom		P536297/0	J. Wain (HPA, Colindale)		Human	Europe
19	1	2001	Typhimurium	United Kingdom		P5365610	J. Wain (HPA, Colindale)		Human	Europe
328	1	2001	Typhimurium	United Kingdom		P536853/0	J. Wain (HPA, Colindale)		Human	Europe
19	1	2001	Typhimurium	United Kingdom		P540039/0	J. Wain (HPA, Colindale)		Human	Europe
19	1	2001	Typhimurium	United Kingdom		P5417010	J. Wain (HPA, Colindale)		Human	Europe
19	1	2001	Typhimurium	United Kingdom		P5438140	J. Wain (HPA, Colindale)		Human	Europe
19	1	2001	Typhimurium	United Kingdom		P544532/0	J. Wain (HPA, Colindale)		Human	Europe
328	1	2001	Typhimurium	United Kingdom		P546845/0	J. Wain (HPA, Colindale)		Human	Europe
19	1	2001	Typhimurium	United Kingdom		P548104/0	J. Wain (HPA, Colindale)		Human	Europe
19	1	2001	Typhimurium	United Kingdom		P548478/0	J. Wain (HPA, Colindale)		Human	Europe
13	54	2001	Typhimurium (Probably Agona)	United Kingdom		P5494570	J. Wain (HPA, Colindale)		Human	Europe
19	1	2001	Typhimurium	United Kingdom		P549782/1	J. Wain (HPA, Colindale)		Human	Europe
19	1	2001	Typhimurium	United Kingdom		P549789/0	J. Wain (HPA, Colindale)		Human	Europe
213	1	2001	Typhimurium	United Kingdom		P5500790	J. Wain (HPA, Colindale)		Human	Europe
19	1	2001	Typhimurium	United Kingdom		P551620/0	J. Wain (HPA, Colindale)		Human	Europe
19	1	2002	Typhimurium	United Kingdom		P5517910	J. Wain (HPA, Colindale)		Human	Europe
36	138	2001	Typhimurium	United Kingdom		P5530611	J. Wain (HPA, Colindale)		Human	Europe
36	138	2002	Typhimurium	United Kingdom		P563953/1	J. Wain (HPA, Colindale)		Human	Europe
19	1	2002	Typhimurium	United Kingdom		P568774/0	J. Wain (HPA, Colindale)		Human	Europe
19	1	2002	Typhimurium	United Kingdom		P569151/0	J. Wain (HPA, Colindale)		Human	Europe
19	1	2002	Typhimurium	United Kingdom		P569155/0	J. Wain (HPA, Colindale)		Human	Europe
19	1	2002	Typhimurium	United Kingdom		P569212/0	J. Wain (HPA, Colindale)		Human	Europe
19	1	2002	Typhimurium	United Kingdom		P569287/0	J. Wain (HPA, Colindale)		Human	Europe
1653	1	2003	Typhimurium	United Kingdom		P569951/0	J. Wain (HPA, Colindale)		Human	Europe
36	138	2003	Typhimurium	United Kingdom		P571510/1	J. Wain (HPA, Colindale)		Human	Europe
213	1	2003	Typhimurium	United Kingdom		P571521/0	J. Wain (HPA, Colindale)		Human	Europe
19	1	2003	Typhimurium	United Kingdom		P571779/0	J. Wain (HPA, Colindale)		Human	Europe
313	1	2003	Typhimurium	United Kingdom		P572123/0	J. Wain (HPA, Colindale)		Human	Europe
36	138	2003	Typhimurium	United Kingdom		P572136/0	J. Wain (HPA, Colindale)		Human	Europe
36	138	2003	Typhimurium	United Kingdom		P572264/0	J. Wain (HPA, Colindale)		Human	Europe
19	1	2003	Typhimurium	United Kingdom		P572276/0	J. Wain (HPA, Colindale)		Human	Europe
36	138	2003	Typhimurium	United Kingdom		P572385/0	J. Wain (HPA, Colindale)		Human	Europe
19	1	2003	Typhimurium	United Kingdom		P572464/0	J. Wain (HPA, Colindale)		Human	Europe
36	138	2003	Typhimurium	United Kingdom		P572956/0	J. Wain (HPA, Colindale)		Human	Europe
1652	243	2003	Typhimurium	United Kingdom		P573699/0	J. Wain (HPA, Colindale)			Europe
36	138	2003	Typhimurium	United Kingdom		P573789/0	J. Wain (HPA, Colindale)			Europe
19	1	2003	Typhimurium	United Kingdom		P573953/0	J. Wain (HPA, Colindale)		Human	Europe
19	1	2003	Typhimurium	United Kingdom		P573959/0	J. Wain (HPA, Colindale)		Human	Europe
19	1	2004	Typhimurium	United Kingdom		P586801/0	J. Wain (HPA, Colindale)		Human	Europe
19	1	2004	Typhimurium	United Kingdom		P588396/0	J. Wain (HPA, Colindale)		Human	Europe
19	1	1990	Typhimurium	Germany	Bovine	R1	H.L. Andrews-Polymenis		Bovine	Europe
19	1	1998	Typhimurium	Germany	Bovine	R10	H.L. Andrews-Polymenis		Bovine	Europe
19	1	1997	Typhimurium	Germany	Bovine	R11	H.L. Andrews-Polymenis		Bovine	Europe
19	1	1999	Typhimurium	Germany	Bovine	R12	H.L. Andrews-Polymenis		Bovine	Europe
19	1	1999	Typhimurium	Germany	Bovine	R13	H.L. Andrews-Polymenis		Bovine	Europe
128	1	1992	Typhimurium	Germany	Pigeon	R15	H.L. Andrews-Polymenis		Avian	Europe
128	1	1994	Typhimurium	Germany	Pigeon	R17	H.L. Andrews-Polymenis		Avian	Europe
128	1	1996	Typhimurium	Germany	Pigeon	R18	H.L. Andrews-Polymenis		Avian	Europe
128	1	2000	Typhimurium	Germany	Pigeon	R19	H.L. Andrews-Polymenis		Avian	Europe
19	1	1994	Typhimurium	Germany	Bovine	R2	H.L. Andrews-Polymenis		Bovine	Europe
128	1	2001	Typhimurium	Germany	Pigeon	R20	H.L. Andrews-Polymenis		Avian	Europe
19	1	1974	Typhimurium	Germany	Human	R21	H.L. Andrews-Polymenis		Human	Europe
19	1	1975	Typhimurium	Germany	Bovine	R22	H.L. Andrews-Polymenis		Bovine	Europe
19	1	1979	Typhimurium	Germany	Bovine	R23	H.L. Andrews-Polymenis		Bovine	Europe
19	1	1990	Typhimurium	Germany	Bovine	R24	H.L. Andrews-Polymenis		Bovine	Europe
19	1	1996	Typhimurium	Germany	Bovine	R25	H.L. Andrews-Polymenis		Bovine	Europe
19	1	2000	Typhimurium	Germany	Bovine	R26	H.L. Andrews-Polymenis		Bovine	Europe
19	1	2000	Typhimurium	Germany	Bovine	R27	H.L. Andrews-Polymenis		Bovine	Europe
19	1	1994	Typhimurium	Germany	Bovine	R28	H.L. Andrews-Polymenis		Bovine	Europe
19	1	1994	Typhimurium	Germany	Bovine	R29	H.L. Andrews-Polymenis		Bovine	Europe
19	1	1996	Typhimurium	Germany	Bovine	R3	H.L. Andrews-Polymenis		Bovine	Europe
19	1	1997	Typhimurium	Germany	Bovine	R30	H.L. Andrews-Polymenis		Bovine	Europe
19	1	1997	Typhimurium	Germany	Bovine	R31	H.L. Andrews-Polymenis		Bovine	Europe
19	1	1997	Typhimurium	Germany	Bovine	R32	H.L. Andrews-Polymenis		Bovine	Europe
19	1	1988	Typhimurium	Germany	Pigeon	R33	H.L. Andrews-Polymenis		Avian	Europe
19	1	1992	Typhimurium	Germany	Pigeon	R34	H.L. Andrews-Polymenis		Avian	Europe
19	1	1994	Typhimurium	Germany	Pigeon	R35	H.L. Andrews-Polymenis		Avian	Europe
19	1	1994	Typhimurium	Germany	Pigeon	R36	H.L. Andrews-Polymenis		Avian	Europe
19	1	1996	Typhimurium	Germany	Pigeon	R37	H.L. Andrews-Polymenis		Avian	Europe
19	1	2000	Typhimurium	Germany	Pigeon	R38	H.L. Andrews-Polymenis		Avian	Europe
19	1	2000	Typhimurium	Germany	Pigeon	R39	H.L. Andrews-Polymenis		Avian	Europe
19	1	1996	Typhimurium	Germany	Bovine	R4	H.L. Andrews-Polymenis		Bovine	Europe
19	1	1991	Typhimurium	Germany	Bovine	R40	H.L. Andrews-Polymenis		Bovine	Europe
19	1	1994	Typhimurium	Germany	Bovine	R41	H.L. Andrews-Polymenis		Bovine	Europe
19	1	1996	Typhimurium	Germany	Bovine	R42	H.L. Andrews-Polymenis		Bovine	Europe
19	1	1996	Typhimurium	Germany	Bovine	R43	H.L. Andrews-Polymenis		Bovine	Europe
19	1	1988	Typhimurium	Germany	Bovine	R44	H.L. Andrews-Polymenis		Bovine	Europe
19	1	1996	Typhimurium	Germany	Bovine	R45	H.L. Andrews-Polymenis		Bovine	Europe
19	1	1997	Typhimurium	Germany	Bovine	R46	H.L. Andrews-Polymenis		Bovine	Europe
19	1	1988	Typhimurium	Germany	Bovine	R47	H.L. Andrews-Polymenis		Bovine	Europe
323	1	1988	Typhimurium	Germany	Bovine	R48	M. Achtman		Bovine	Europe
323	1	1989	Typhimurium	Germany	Bovine	R49	H.L. Andrews-Polymenis		Bovine	Europe
19	1	1997	Typhimurium	Germany	Bovine	R5	H.L. Andrews-Polymenis		Bovine	Europe
19	1	1988	Typhimurium	Germany	Bovine	R50	H.L. Andrews-Polymenis		Bovine	Europe
376	1	1991	Typhimurium	Germany	Bovine	R51	H.L. Andrews-Polymenis		Bovine	Europe
376	1	1988	Typhimurium	Germany	Bovine	R52	H.L. Andrews-Polymenis		Bovine	Europe
19	1	1989	Typhimurium	Germany	Bovine	R53	H.L. Andrews-Polymenis		Bovine	Europe
19	1	1990	Typhimurium	Germany	Bovine	R54	H.L. Andrews-Polymenis		Bovine	Europe
19	1	1988	Typhimurium	Germany	Bovine	R55	H.L. Andrews-Polymenis		Bovine	Europe
19	1	1992	Typhimurium	Germany	Bovine	R56	M. Achtman		Bovine	Europe
19	1	1990	Typhimurium	Germany	Bovine	R57	H.L. Andrews-Polymenis		Bovine	Europe
19	1	1991	Typhimurium	Germany	Bovine	R58	H.L. Andrews-Polymenis		Bovine	Europe
19	1	1994	Typhimurium	Germany	Bovine	R59	H.L. Andrews-Polymenis		Bovine	Europe
19	1	1997	Typhimurium	Germany	Bovine	R6	H.L. Andrews-Polymenis		Bovine	Europe
19	1	1996	Typhimurium	Germany	Bovine	R60	H.L. Andrews-Polymenis		Bovine	Europe
19	1	1991	Typhimurium	Germany	Bovine	R61	H.L. Andrews-Polymenis		Bovine	Europe
34	1	1996	Typhimurium	Germany	Bovine	R62	H.L. Andrews-Polymenis		Bovine	Europe
19	1	1991	Typhimurium	Germany	Bovine	R63	H.L. Andrews-Polymenis		Bovine	Europe
19	1	1996	Typhimurium	Germany	Bovine	R64	H.L. Andrews-Polymenis		Bovine	Europe
19	1	1992	Typhimurium	Germany	Bovine	R65	H.L. Andrews-Polymenis		Bovine	Europe
19	1	1997	Typhimurium	Germany	Bovine	R7	H.L. Andrews-Polymenis		Bovine	Europe
19	1	1997	Typhimurium	Germany	Bovine	R8	H.L. Andrews-Polymenis		Bovine	Europe
19	1	1998	Typhimurium	Germany	Bovine	R9	H.L. Andrews-Polymenis		Bovine	Europe
19	1	2008	Typhimurium	United Kingdom	Faeces	RK_08:MF0018037R	R. Kingsley (Sanger)		Human	Europe
36	138	2009	Typhimurium	United Kingdom	Faeces	RK_09:MF0002395S	R. Kingsley (Sanger)		Human	Europe
313	1		Typhimurium	Mali		RK_D75	R. Kingsley (Sanger)		Human	Africa
313	1		Typhimurium	Mali		RK_D83	R. Kingsley (Sanger)		Human	Africa
313	1		Typhimurium	Mali		RK_I10	R. Kingsley (Sanger)		Human	Africa
19	1		Typhimurium	Mali		RK_I77	R. Kingsley (Sanger)		Human	Africa
313	1		Typhimurium	Mali		RK_J63	R. Kingsley (Sanger)		Human	Africa
313	1		Typhimurium	Mali		RK_J69	R. Kingsley (Sanger)		Human	Africa
313	1		Typhimurium	Mali		RK_P174	R. Kingsley (Sanger)		Human	Africa
313	1		Typhimurium	Mali		RK_P90	R. Kingsley (Sanger)		Human	Africa
34	1	2006	Typhimurium monophasic	Germany	Human	RKI-06-01900	E.Tietzte (Robert Koch-Institute, Wernigerode)		Human	Europe
34	1	2008	Typhimurium monophasic	Austria	Human	RKI-08-06654	E.Tietzte (Robert Koch-Institute, Wernigerode)		Human	Europe
34	1	2009	Typhimurium monophasic	Ireland	Human	RKI-09-04830	E.Tietzte (Robert Koch-Institute, Wernigerode)		Human	Europe
34	1	2009	Typhimurium monophasic	Netherlands	Human	RKI-09-05210	E.Tietzte (Robert Koch-Institute, Wernigerode)		Human	Europe
34	1	2008	Typhimurium monophasic	Italy	Human	RKI-09-05688	E.Tietzte (Robert Koch-Institute, Wernigerode)		Human	Europe
34	1	2006	Typhimurium monophasic	Finland	Human	RKI-09-06970	E.Tietzte (Robert Koch-Institute, Wernigerode)		Human	Europe
34	1	2008	Typhimurium monophasic	Denmark	Human	RKI-09-07181	E.Tietzte (Robert Koch-Institute, Wernigerode)		Human	Europe
34	1	2008	Typhimurium monophasic	Switzerland	Human	RKI-10-00067	E.Tietzte (Robert Koch-Institute, Wernigerode)		Human	Europe
19	1	2006	Typhimurium	USA	River	RM_142	R. Meinersmann (USDA)		Environment	North America
19	1	2006	Typhimurium	USA	River	RM_149	R. Meinersmann (USDA)		Environment	North America
19	1	2007	Typhimurium monophasic	USA	River	RM_281	R. Meinersmann (USDA)		Environment	North America
19	1	2007	Typhimurium	USA	River	RM_309	R. Meinersmann (USDA)		Environment	North America
19	1	2007	Typhimurium	USA	River	RM_319	R. Meinersmann (USDA)		Environment	North America
19	1	2007	Typhimurium	USA	River	RM_343	R. Meinersmann (USDA)		Environment	North America
19	1	2008	Typhimurium var Copenhagen	USA	River	RM_374	R. Meinersmann (USDA)		Environment	North America
19	1	2005	Typhimurium	USA	River	RM_49	R. Meinersmann (USDA)		Environment	North America
128	1		Typhimurium	Germany	Pigeon	RW12	S. Porwollik		Avian	Europe
128	1		Typhimurium	Germany	Pigeon	RW15	S. Porwollik		Avian	Europe
128	1		Typhimurium	Germany	Pigeon	RW18	S. Porwollik		Avian	Europe
328	1	2001	Typhimurium	Scotland	Human	S/20010646	John Wain		Human	Europe
568	1	2002	Typhimurium	Scotland	Human	S/20021672	John Wain		Human	Europe
19	1	2002	Typhimurium	Scotland	Human	S/20024159	John Wain		Human	Europe
19	1	2002	Typhimurium	Scotland	Human	S/20024207	John Wain		Human	Europe
19	1	2003	Typhimurium	Scotland	Human	S/20030029	John Wain		Human	Europe
19	1	2003	Typhimurium	Scotland	Human	S/20030245	John Wain		Human	Europe
19	1	2003	Typhimurium	Scotland	Human	S/20031031	John Wain		Human	Europe
19	1	2003	Typhimurium	Scotland	Human	S/20032288	John Wain		Human	Europe
19	1	2004	Typhimurium	Scotland	Human	S/20040088	John Wain		Human	Europe
568	1	2004	Typhimurium	Scotland	Human	S/20040464	John Wain		Human	Europe
34	1	2004	Typhimurium	Scotland	Human	S/20041067	John Wain		Human	Europe
19	1	2004	Typhimurium	Scotland	Human	S/20041381	John Wain		Human	Europe
19	1	2004	Typhimurium	Scotland	Human	S/20041409	John Wain		Human	Europe
19	1	2004	Typhimurium	Scotland	Human	S/20041508	John Wain		Human	Europe
19	1	2004	Typhimurium	Scotland	Human	S/20041514	John Wain		Human	Europe
19	1	2004	Typhimurium	Scotland	Human	S/20041681	John Wain		Human	Europe
19	1	2004	Typhimurium	Scotland	Human	S/20041957	John Wain		Human	Europe
19	1	2004	Typhimurium	Scotland	Human	S/20042415	John Wain		Human	Europe
313	1	2005	Typhimurium	Scotland	Human	S/20050005	John Wain		Human	Europe
36	138	2005	Typhimurium	Scotland	Human	S/20050041	John Wain		Human	Europe
34	1	2005	Typhimurium	Scotland	Human	S/20050055	John Wain		Human	Europe
569	1	2005	Typhimurium	Scotland	Human	S/20050191	John Wain		Human	Europe
34	1	2005	Typhimurium	Scotland	Human	S/20050320	John Wain		Human	Europe
19	1	2005	Typhimurium	Scotland	Human	S/20050717	John Wain		Human	Europe
568	1	2005	Typhimurium	Scotland	Human	S/20050939	John Wain		Human	Europe
19	1	2007	Typhimurium monophasic	UK	Swine	S00040-07	John Wain		Swine	Europe
328	1	2006	Typhimurium	Taiwan		SA06.012	Chien-Shun (CDC, Taiwan)		Human	Asia
36	138	2007	Typhimurium	Taiwan		SA07.268	Chien-Shun (CDC, Taiwan)		Human	Asia
19	1	2008	Typhimurium	Taiwan		SA08.150	Chien-Shun (CDC, Taiwan)		Human	Asia
19	1		Typhimurium	Mexico	Human	SARA1 (Fidelma Boyd)	F. Boyd	RKS284 INSP24 Duplicate of SARB65	Human	North America
19	1		Typhimurium	Mexico	Human	SARA1 (Howard Ochman)	H. Ochman	RKS284 INSP24 Duplicate of SARB65	Human	Central America
19	1	1987	Typhimurium	USA	Opossum	SARA10 (Fidelma Boyd)	F. Boyd	RKS154 NVSL6814	Opossum	North America
19	1		Typhimurium	Thailand		SARA11 (Fidelma Boyd)	F. Boyd	RKS829 IVB276/25		Asia
19	1		Typhimurium	Thailand		SARA11 (Howard Ochman)	H. Ochman	RKS829 IVB276/25		Asia
19	1	1987	Typhimurium	USA	Horse	SARA12 (Fidelma Boyd)	F. Boyd	RKS147 NVSL6993	Equine	North America
19	1		Typhimurium	France		SARA13 (Fidelma Boyd)	F. Boyd	RKS837 IVB1430 Duplicate of SARB67		Europe
19	1		Typhimurium	France		SARA13 (Howard Ochman)	H. Ochman	RKS837 IVB1430 Duplicate of SARB67		Europe
19	1		Typhimurium	Panama		SARA14 (Fidelma Boyd)	F. Boyd	RKS842 IVB76/67		South America
19	1	1987	Typhimurium	USA	Dog	SARA15 (Fidelma Boyd)	F. Boyd	RKS149 NVSL6968	Canine	North America
19	1		Typhimurium	USA	Human	SARA16 (Fidelma Boyd)	F. Boyd	RKS350 CDCB1236	Human	North America
19	1		Typhimurium	Yugoslavia		SARA17 (Fidelma Boyd)	F. Boyd	RKS1164 IVB48/81		Europe
19	1	1987	Typhimurium	USA	Horse	SARA18 (Fidelma Boyd)	F. Boyd	RKS151 NVSL6938	Equine	North America
19	1	1987	Typhimurium	USA	Horse	SARA18 (Howard Ochman)	H. Ochman	RKS151 NVSL6938	Equine	North America
19	1		Typhimurium	Mexico	Human	SARA19 (Fidelma Boyd)	F. Boyd	RKS93 INSP85	Human	South America
19	1		Typhimurium			SARA2 (Fidelma Boyd)	F. Boyd	RKS4939 LT2
19	1		Typhimurium	France		SARA20 (Fidelma Boyd)	F. Boyd	RKS839 IVB1544		Europe
19	1		Typhimurium	France		SARA20 (Howard Ochman)	H. Ochman	RKS839 IVB1544		Europe
99	1		Typhimurium	USA	Heron	SARA21 (Fidelma Boyd)	F. Boyd	RKS4535 USFW318 Duplicate of SARB68	Avian	North America
19	1	1987	Typhimurium	USA	Horse	SARA3 (Fidelma Boyd)	F. Boyd	RKS145 NVSL7095	Equine	North America
19	1	1986	Typhimurium	USA	Rabbit	SARA4 (Fidelma Boyd)	F. Boyd	RKS183NVSL5820	Rabbit	North America
19	1		Typhimurium	Mongolia		SARA5 (Fidelma Boyd)	F. Boyd	RKS810 IVB232		Asia
19	1		Typhimurium	USA	Human	SARA6 (Fidelma Boyd)	F. Boyd	RKS345 CDCB1213	Human	North America
36	138		Typhimurium	Norway		SARA7 (Fidelma Boyd)	F. Boyd			Europe
36	138		Typhimurium	Norway		SARA7 (F-X. Weill, S. Brisse)	Institut Pasteur (F.-.X. Weill, S. Brisse)	RKS821 IVB665/81		Europe
36	138		Typhimurium	Finland		SARA8 (Fidelma Boyd)	F. Boyd	RKS811 IVB5560		Europe
36	138		Typhimurium	Finland		SARA8 (Howard Ochman)	H. Ochman	RKS811 IVB665/81		Europe
98	1	1987	Typhimurium	USA	Parrot	SARA9 (Fidelma Boyd)	F. Boyd	RKS203 NVSL2816 Duplicate of SARB66	Avian	North America
98	1	1987	Typhimurium	USA	Parrot	SARA9 (Howard Ochman)	H. Ochman	RKS203 NVSL2816 Duplicate of SARB66	Avian	North America
19	1		Typhimurium	Mexico	Human	SARB65 (Fidelma Boyd)	F. Boyd	RKS284 INSP24 Duplicate of SARA1	Human	North America
19	1		Typhimurium	Mexico	Human	SARB65 (Mia Torpdahl)	M. Torpdahl	RKS284 INSP24 Duplicate of SARA1	Human	Central America
98	1	1987	Typhimurium	USA	Parrot	SARB66 (Fidelma Boyd)	F. Boyd	RKS203 NVSL2816 Duplicate of SARA9	Avian	North America
98	1	1987	Typhimurium	USA	Parrot	SARB66 (Mia Torpdahl)	M. Torpdahl	RKS203 NVSL2816 Duplicate of SARA9	Avian	North America
19	1		Typhimurium	France		SARB67 (Fidelma Boyd)	F. Boyd	RKS837 IVB1430 Duplicate of SARA13		Europe
19	1		Typhimurium	France		SARB67 (Mia Torpdahl)	M. Torpdahl	RKS837 IVB1430 Duplicate of SARA13		Europe
99	1		Typhimurium			SARB68 (Fidelma Boyd)	F. Boyd	RKS4535 USFW318 Duplicate of SARA21
99	1		Typhimurium	USA	Heron	SARB68 (Mia Torpdahl)	M. Torpdahl	RKS4535 USFW318 Duplicate of SARA21	Avian	North America
36	138	2004	Typhimurium	Taiwan		SB04.026	Chien-Shun (CDC, Taiwan)		Human	Asia
36	138	2008	Typhimurium	Taiwan		SD08.099	Chien-Shun (CDC, Taiwan)		Human	Asia
328	1	1997	Typhimurium	Russia	nosocomial outbreak	SE004/Sp-891	V.Kozyreva, M.Edelstein (Inst. Antimicrobial Chemotherapy, Russia)		Human	Europe
328	1	1998	Typhimurium	Russia	nosocomial outbreak	SE020/Mo-20	V.Kozyreva, M.Edelstein (Inst. Antimicrobial Chemotherapy, Russia)		Human	Europe
19	1	2004	Typhimurium	Northern Ireland	Pork Isolate	SE04/65	B. Madden (AFBI, Belfast)		Swine	Europe
19	1	2005	Typhimurium	Northern Ireland	Raw pork	SE05/1	B. Madden (AFBI, Belfast)		Swine	Europe
19	1	2005	Typhimurium	Northern Ireland		SE05/18	B. Madden (AFBI, Belfast)			Europe
19	1	2006	Typhimurium	Northern Ireland	Animal feed	SE06/40	B. Madden (AFBI, Belfast)		Food	Europe
328	1	2006	Typhimurium	Belarus	nosocomial outbreak	SE066/Go-469	V.Kozyreva, M.Edelstein (Inst. Antimicrobial Chemotherapy, Russia)		Human	Europe
328	1	2006	Typhimurium	Kazakhstan	nosocomial outbreak	SE079/Ka-5120	V.Kozyreva, M.Edelstein (Inst. Antimicrobial Chemotherapy, Russia)		Human	Asia
19	1	2008	Typhimurium	Northern Ireland	Pig Caecal	SE08/26	B. Madden (AFBI, Belfast)		Swine	Europe
19	1	2008	Typhimurium	Northern Ireland	Pig Caecal	SE08/62	B. Madden (AFBI, Belfast)		Swine	Europe
328	1	2003	Typhimurium	Russia	nosocomial outbreak	SE081/Ir-1732	V.Kozyreva, M.Edelstein (Inst. Antimicrobial Chemotherapy, Russia)		Human	Europe
34	1	2010	Typhimurium	Northern Ireland	Pork sausage	SE10/37	B. Madden (AFBI, Belfast)		Swine	Europe
36	138	2008	Typhimurium	Spain	Human	Se20	C. Torres (University of La Rioja)		Human	Europe
328	1	2006	Typhimurium	Taiwan		SG06.098	Chien-Shun (CDC, Taiwan)		Human	Asia
19	1	2006	Typhimurium	Taiwan		SG06.267	Chien-Shun (CDC, Taiwan)		Human	Asia
19	1	2006	Typhimurium	Taiwan		SG06.351	Chien-Shun (CDC, Taiwan)		Human	Asia
19	1	1948	Typhimurium			SGSC1415	R. Kingsley (Sanger)
19	1	1948	Typhimurium			SGSC1422	R. Kingsley (Sanger)
19	1	1948	Typhimurium			SGSC1423	R. Kingsley (Sanger)
19	1	1948	Typhimurium			SGSC1425	R. Kingsley (Sanger)
19	1	1948	Typhimurium			SGSC1426	R. Kingsley (Sanger)
19	1		Typhimurium			SGSC4903	S. Porwollik
19	1		Typhimurium monophasic			SGSC4913	S. Porwollik
1754	1	2010	Typhimurium	China		SH140	Military Medical Sciences		Human	Asia
19	1	2007	Typhimurium	Japan	Bovine	Shimane401-48	H. Funaki		Bovine	Asia
19	1	2007	Typhimurium	Japan	Animal Feed	Shimane401-54	H. Funaki		Food	Asia
19	1	2005	Typhimurium	Japan	Bovine	Shimane401-76	H. Funaki		Bovine	Asia
19	1	2005	Typhimurium	Japan	Bovine	Shimane402-63	H. Funaki		Bovine	Asia
19	1	2005	Typhimurium	Japan	Bovine	Shimane402-70	H. Funaki		Bovine	Asia
19	1	1989	Typhimurium	Japan	Bovine	ShimaneS1a-100	H. Funaki		Bovine	Asia
1544	1	2006	Typhimurium	China	Human	SJTUF10019	Weibing Liu (Shanghai Jiao Tong Univ)		Human	Asia
1556	1	2006	Typhimurium	China	Human	SJTUF10101	Bin Liu (Shanghai Jiao Tong University)		Human	Asia
1544	1	2006	Typhimurium	China	Human	SJTUF10146	Weibing Liu (Shanghai Jiao Tong Univ)		Human	Asia
1544	1	2006	Typhimurium	China	Human	SJTUF10193	Weibing Liu (Shanghai Jiao Tong Univ)		Human	Asia
1544	1	2007	Typhimurium	China	Human	SJTUF10201	Weibing Liu (Shanghai Jiao Tong Univ)		Human	Asia
1544	1	2007	Typhimurium	China	Human	SJTUF10215	Weibing Liu (Shanghai Jiao Tong Univ)		Human	Asia
1544	1	2007	Typhimurium	China	Human	SJTUF10298	Weibing Liu (Shanghai Jiao Tong Univ)		Human	Asia
19	1	2008	Typhimurium	Taiwan		SK08.026	Chien-Shun (CDC, Taiwan)		Human	Asia
19	1		Typhimurium			SL 501	Institut Pasteur (F.-.X. Weill, S. Brisse)
19	1		Typhimurium	UK		SL1344	S. Porwollik			Europe
19	1	2006	Typhimurium	Northern Ireland		SM-DU-2006-06-006971	S. Strain (AFBINI)		Swine	Europe
19	1	2007	Typhimurium	Taiwan		SQ07.004	Chien-Shun (CDC, Taiwan)		Human	Asia
19	1	2007	Typhimurium	Taiwan		SQ07.026	Chien-Shun (CDC, Taiwan)		Human	Asia
302	1	1996	Typhimurium	Zimbabwe	Human	SSM1297	John Wain		Human	Africa
19	1	1996	Typhimurium	Zimbabwe	Human	SSM1300	John Wain		Human	Africa
313	1	1996	Typhimurium	Zimbabwe	Human	SSM1316	John Wain		Human	Africa
313	1	1997	Typhimurium	Zimbabwe	Human	SSM1483	John Wain		Human	Africa
313	1	1997	Typhimurium	Zimbabwe	Human	SSM1490	John Wain		Human	Africa
302	1	1997	Typhimurium	Zimbabwe	Human	SSM1612	John Wain		Human	Africa
313	1	1997	Typhimurium	Zimbabwe	Human	SSM1619	John Wain		Human	Africa
19	1	1997	Typhimurium	Zimbabwe	Human	SSM1624	John Wain		Human	Africa
19	1	1999	Typhimurium	Zimbabwe	Human	SSM1846	John Wain		Human	Africa
313	1	2000	Typhimurium	Zimbabwe	Human	SSM1905	John Wain		Human	Africa
313	1	2000	Typhimurium	Zimbabwe	Human	SSM1916	John Wain		Human	Africa
313	1	2000	Typhimurium	Zimbabwe	Human	SSM1917	John Wain		Human	Africa
19	1	2002	Typhimurium	Morocco		SSM4258	Bianca Paglietti		Food	Africa
313	1	1995	Typhimurium	Zimbabwe	Human	SSM657	John Wain		Human	Africa
313	1	1995	Typhimurium	Zimbabwe	Human	SSM659	John Wain		Human	Africa
19	1	1994	Typhimurium	Germany	Bovine	STM1371/94	W. Rabsch (Robert Koch-Institut, Wernigerode)		Bovine	Europe
128	1		Typhimurium			STM138/88 R14	R. Kingsley (Sanger)
19	1	1989	Typhimurium	Germany	Bovine	STM1663/89	W. Rabsch (Robert Koch-Institut, Wernigerode)		Bovine	Europe
128	1	1994	Typhimurium	Germany	Pigeon	STM213/94	W. Rabsch (Robert Koch-Institut, Wernigerode)		Avian	Europe
128	1	1994	Typhimurium			STM213/94 R16	R. Kingsley (Sanger)
19	1	1989	Typhimurium	Germany	Bovine	STM2204/89	W. Rabsch (Robert Koch-Institut, Wernigerode)		Bovine	Europe
19	1	1994	Typhimurium	Germany	Bovine	STM2350/94	W. Rabsch (Robert Koch-Institut, Wernigerode)		Bovine	Europe
19	1	1991	Typhimurium	Germany	Bovine	STM261/91	W. Rabsch (Robert Koch-Institut, Wernigerode)		Bovine	Europe
19	1	1994	Typhimurium	Germany	Bovine	STM3115/94	W. Rabsch (Robert Koch-Institut, Wernigerode)		Bovine	Europe
19	1	1994	Typhimurium	Germany	Bovine	STM3244/94	W. Rabsch (Robert Koch-Institut, Wernigerode)		Bovine	Europe
98	1	1994	Typhimurium	Germany	Bovine	STM3246/94	W. Rabsch (Robert Koch-Institut, Wernigerode)		Bovine	Europe
19	1	1994	Typhimurium	Germany	Animal Feed	STM499/94	W. Rabsch (Robert Koch-Institut, Wernigerode)		Food	Europe
19	1	1996	Typhimurium	Germany	Bovine	STM6669/96	W. Rabsch (Robert Koch-Institut, Wernigerode)		Bovine	Europe
36	138		Typhimurium	Denmark	Human	T31685	SSI		Human	Europe
34	1	2012	Typhimurium	South Africa		TCD677092	Anthony Smith, NICD		Human	Africa
34	1	2012	Typhimurium	South Africa	stool	TCD677111	Anthony Smith, NICD		Human	Africa
19	1	2007	Typhimurium	Northern Ireland	Carcass Swab	US07/219	B. Madden (AFBI, Belfast)		Food	Europe
19	1	2006	Typhimurium monophasic	Spain	Swine	VE06/00692SK1	John Wain		Swine	Europe
34	1		Typhimurium	Denmark	Human	W25593	SSI		Human	Europe
568	1	2005	Typhimurium	UK	Finch	WB190	N. Williams, University of Liverpool		Avian	Europe
725	1	2005	Typhimurium rough	UK	Finch	WB236	N. Williams, University of Liverpool		Avian	Europe
19	1	2005	Typhimurium	UK	Finch	WB238	N. Williams, University of Liverpool		Avian	Europe
568	1	2008	Typhimurium	UK	Finch	WB244	Laura Hughes (University of Liverpool)		Avian	Europe
568	1	2008	Typhimurium	UK	Finch	WB245	Laura Hughes (University of Liverpool)		Avian	Europe
568	1	2005	Typhimurium	UK	Finch	WB246	N. Williams, University of Liverpool		Avian	Europe
568	1	2008	Typhimurium	UK	Finch	WB249	Laura Hughes (University of Liverpool)		Avian	Europe
568	1	2008	Typhimurium	UK	Bird	WB254	Laura Hughes (University of Liverpool)		Avian	Europe
568	1	2008	Typhimurium	UK	Bird	WB256	Laura Hughes (University of Liverpool)		Avian	Europe
19	1	2006	Typhimurium	UK	Finch	WB273	N. Williams, University of Liverpool		Avian	Europe
